# Supplementary material for: Relationships of N6-Methyladenosine-Related Long Non-Coding RNAs With Tumor Immune Microenvironment and Clinical Prognosis in Lung Adenocarcinoma
Source: Front Genet. 2021 Oct 20;12:714697. doi: 10.3389/fgene.2021.714697 (PMC8585518; doi:10.3389/fgene.2021.714697)
Supplement: Supplementary file 1 [file Table2.XLSX]

## Sheet: AC005884.1
Number	Position	Score(binary)	Score(knn)	Score(spectrum)	Score(combined)	Decision
1	55	0.789	0.8	0.469	0.661	m6A site (High confidence)
2	1870	0.718	0.327	0.37	0.559	m6A site (Moderate confidence)
3	1964	0.602	0.503	0.487	0.551	m6A site (Low confidence)
4	3960	0.652	0.383	0.598	0.617	m6A site (High confidence)
5	4366	0.672	0.498	0.439	0.57	m6A site (Moderate confidence)
6	4481	0.603	0.802	0.479	0.563	m6A site (Moderate confidence)
7	4519	0.564	0.648	0.512	0.547	m6A site (Low confidence)
8	4661	0.598	0.538	0.704	0.638	m6A site (High confidence)
9	4687	0.549	0.409	0.614	0.568	m6A site (Moderate confidence)
10	8123	0.701	0.606	0.29	0.532	m6A site (Low confidence)
11	9726	0.647	0.467	0.435	0.553	m6A site (Low confidence)
12	9767	0.692	0.701	0.616	0.662	m6A site (High confidence)
13	9772	0.593	0.696	0.631	0.614	m6A site (High confidence)
14	9996	0.636	0.748	0.387	0.542	m6A site (Low confidence)
15	10348	0.673	0.785	0.359	0.553	m6A site (Low confidence)
16	10842	0.727	0.67	0.347	0.572	m6A site (Moderate confidence)
17	10923	0.58	0.302	0.533	0.547	m6A site (Low confidence)
18	11296	0.633	0.71	0.463	0.568	m6A site (Moderate confidence)
19	12525	0.666	0.779	0.493	0.602	m6A site (High confidence)
20	12577	0.561	0.443	0.618	0.577	m6A site (Moderate confidence)
21	15738	0.717	0.63	0.417	0.593	m6A site (Moderate confidence)
22	17364	0.569	0.492	0.519	0.545	m6A site (Low confidence)
23	17447	0.497	0.564	0.571	0.53	m6A site (Low confidence)
24	18066	0.7	0.545	0.615	0.658	m6A site (High confidence)
25	18127	0.45	0.343	0.689	0.54	m6A site (Low confidence)
26	18145	0.682	0.684	0.685	0.683	m6A site (Very high confidence)
27	18187	0.705	0.678	0.713	0.707	m6A site (Very high confidence)
28	18244	0.461	0.223	0.715	0.55	m6A site (Low confidence)
29	18264	0.457	0.489	0.64	0.532	m6A site (Low confidence)
30	18448	0.695	0.579	0.678	0.682	m6A site (Very high confidence)
31	18550	0.596	0.497	0.607	0.596	m6A site (Moderate confidence)
32	19554	0.699	0.516	0.367	0.557	m6A site (Low confidence)
33	19688	0.632	0.615	0.393	0.535	m6A site (Low confidence)
34	19721	0.611	0.536	0.466	0.549	m6A site (Low confidence)
35	20773	0.78	0.756	0.435	0.641	m6A site (High confidence)
36	20955	0.752	0.63	0.371	0.593	m6A site (Moderate confidence)
37	21315	0.769	0.656	0.471	0.644	m6A site (High confidence)
38	21377	0.566	0.705	0.494	0.544	m6A site (Low confidence)
39	21601	0.697	0.67	0.291	0.533	m6A site (Low confidence)
40	23899	0.594	0.506	0.51	0.556	m6A site (Low confidence)
41	24141	0.624	0.434	0.68	0.637	m6A site (High confidence)
42	24201	0.57	0.452	0.651	0.596	m6A site (Moderate confidence)
43	24209	0.611	0.782	0.669	0.643	m6A site (High confidence)
44	24225	0.679	0.518	0.688	0.674	m6A site (Very high confidence)
45	24272	0.584	0.348	0.609	0.582	m6A site (Moderate confidence)
46	24278	0.628	0.426	0.613	0.612	m6A site (High confidence)
47	24285	0.503	0.185	0.614	0.531	m6A site (Low confidence)
48	24386	0.595	0.437	0.616	0.595	m6A site (Moderate confidence)
49	24462	0.572	0.695	0.485	0.543	m6A site (Low confidence)
50	25831	0.586	0.517	0.496	0.547	m6A site (Low confidence)
51	26087	0.585	0.385	0.73	0.633	m6A site (High confidence)
52	26116	0.592	0.398	0.658	0.609	m6A site (High confidence)
53	26187	0.598	0.654	0.704	0.643	m6A site (High confidence)
54	26204	0.642	0.586	0.607	0.625	m6A site (High confidence)
55	26230	0.602	0.434	0.577	0.584	m6A site (Moderate confidence)
56	26322	0.527	0.477	0.585	0.548	m6A site (Low confidence)
57	26460	0.551	0.467	0.624	0.576	m6A site (Moderate confidence)
58	26911	0.571	0.574	0.509	0.547	m6A site (Low confidence)
59	27729	0.77	0.679	0.428	0.628	m6A site (High confidence)
60	29271	0.634	0.639	0.481	0.573	m6A site (Moderate confidence)
61	33893	0.61	0.623	0.615	0.612	m6A site (High confidence)
62	33903	0.538	0.54	0.529	0.534	m6A site (Low confidence)
63	34165	0.679	0.726	0.545	0.628	m6A site (High confidence)
64	34176	0.471	0.557	0.617	0.534	m6A site (Low confidence)
65	34183	0.49	0.678	0.656	0.566	m6A site (Moderate confidence)
66	34222	0.504	0.533	0.644	0.561	m6A site (Moderate confidence)
67	34264	0.602	0.672	0.653	0.626	m6A site (High confidence)
68	34278	0.434	0.406	0.731	0.551	m6A site (Low confidence)
69	34287	0.597	0.566	0.715	0.642	m6A site (High confidence)
70	37203	0.585	0.471	0.525	0.555	m6A site (Low confidence)
71	38544	0.675	0.547	0.522	0.608	m6A site (High confidence)
72	38592	0.629	0.508	0.572	0.6	m6A site (High confidence)
73	38635	0.487	0.433	0.605	0.531	m6A site (Low confidence)
74	38778	0.569	0.623	0.69	0.62	m6A site (High confidence)
75	38875	0.527	0.581	0.598	0.558	m6A site (Moderate confidence)
76	38895	0.508	0.384	0.706	0.581	m6A site (Moderate confidence)
77	38946	0.497	0.526	0.66	0.564	m6A site (Moderate confidence)
78	38969	0.47	0.446	0.701	0.561	m6A site (Moderate confidence)
79	39018	0.564	0.457	0.633	0.586	m6A site (Moderate confidence)
80	39087	0.671	0.335	0.659	0.649	m6A site (High confidence)
81	39412	0.57	0.529	0.489	0.535	m6A site (Low confidence)
82	39578	0.55	0.476	0.547	0.545	m6A site (Low confidence)
83	43686	0.718	0.673	0.351	0.569	m6A site (Moderate confidence)
84	44331	0.596	0.529	0.542	0.571	m6A site (Moderate confidence)
85	44446	0.734	0.577	0.615	0.678	m6A site (Very high confidence)
86	44463	0.586	0.536	0.603	0.59	m6A site (Moderate confidence)
87	45084	0.565	0.352	0.534	0.542	m6A site (Low confidence)
88	45191	0.546	0.633	0.531	0.544	m6A site (Low confidence)
89	45278	0.515	0.294	0.655	0.56	m6A site (Moderate confidence)
90	45348	0.703	0.589	0.564	0.642	m6A site (High confidence)
91	47177	0.656	0.573	0.525	0.599	m6A site (Moderate confidence)
92	47264	0.474	0.639	0.653	0.554	m6A site (Low confidence)
93	48370	0.453	0.425	0.69	0.546	m6A site (Low confidence)
94	48431	0.665	0.614	0.774	0.706	m6A site (Very high confidence)
95	48466	0.439	0.368	0.734	0.553	m6A site (Low confidence)
96	48474	0.53	0.423	0.734	0.606	m6A site (High confidence)
97	48483	0.695	0.724	0.765	0.724	m6A site (Very high confidence)
98	48542	0.501	0.631	0.752	0.608	m6A site (High confidence)
99	48573	0.549	0.501	0.712	0.612	m6A site (High confidence)
100	48878	0.667	0.602	0.484	0.59	m6A site (Moderate confidence)
101	48888	0.757	0.776	0.536	0.669	m6A site (High confidence)
102	49000	0.644	0.569	0.483	0.576	m6A site (Moderate confidence)
103	49278	0.742	0.725	0.496	0.643	m6A site (High confidence)
104	49980	0.72	0.741	0.429	0.605	m6A site (High confidence)
105	50296	0.616	0.687	0.441	0.549	m6A site (Low confidence)
106	54170	0.718	0.568	0.274	0.533	m6A site (Low confidence)
107	54711	0.712	0.471	0.407	0.578	m6A site (Moderate confidence)
108	57599	0.701	0.596	0.311	0.54	m6A site (Low confidence)
109	57891	0.803	0.778	0.482	0.673	m6A site (Very high confidence)
110	59024	0.608	0.299	0.516	0.555	m6A site (Low confidence)
111	59110	0.554	0.563	0.538	0.548	m6A site (Low confidence)
112	59224	0.603	0.459	0.534	0.568	m6A site (Moderate confidence)
113	60772	0.643	0.681	0.382	0.541	m6A site (Low confidence)
114	61764	0.663	0.729	0.744	0.698	m6A site (Very high confidence)
115	61788	0.641	0.646	0.584	0.619	m6A site (High confidence)
116	61936	0.538	0.437	0.628	0.569	m6A site (Moderate confidence)
117	61996	0.648	0.71	0.534	0.606	m6A site (High confidence)
118	64397	0.619	0.738	0.402	0.538	m6A site (Low confidence)
119	64750	0.682	0.721	0.514	0.617	m6A site (High confidence)
120	64771	0.766	0.802	0.563	0.686	m6A site (Very high confidence)
121	65349	0.618	0.464	0.458	0.546	m6A site (Low confidence)
122	65415	0.751	0.726	0.421	0.617	m6A site (High confidence)
123	65441	0.722	0.55	0.371	0.573	m6A site (Moderate confidence)
124	66083	0.661	0.684	0.427	0.568	m6A site (Moderate confidence)
125	66421	0.644	0.659	0.476	0.578	m6A site (Moderate confidence)
126	69322	0.707	0.564	0.426	0.587	m6A site (Moderate confidence)
127	70385	0.588	0.374	0.596	0.58	m6A site (Moderate confidence)
128	72324	0.605	0.378	0.734	0.645	m6A site (High confidence)
129	72347	0.598	0.57	0.757	0.66	m6A site (High confidence)
130	72368	0.624	0.677	0.738	0.672	m6A site (Very high confidence)
131	72413	0.658	0.572	0.627	0.641	m6A site (High confidence)
132	73384	0.718	0.723	0.415	0.597	m6A site (Moderate confidence)
133	75738	0.701	0.574	0.62	0.662	m6A site (High confidence)
134	75743	0.674	0.547	0.6	0.638	m6A site (High confidence)
135	75749	0.569	0.306	0.591	0.564	m6A site (Moderate confidence)
136	81057	0.678	0.605	0.412	0.568	m6A site (Moderate confidence)
137	82113	0.743	0.749	0.317	0.573	m6A site (Moderate confidence)
138	83555	0.67	0.786	0.398	0.567	m6A site (Moderate confidence)
139	85659	0.621	0.368	0.479	0.552	m6A site (Low confidence)
140	85898	0.62	0.228	0.464	0.538	m6A site (Low confidence)
141	85906	0.697	0.505	0.392	0.565	m6A site (Moderate confidence)
142	89406	0.682	0.742	0.489	0.608	m6A site (High confidence)
143	89913	0.643	0.524	0.553	0.601	m6A site (High confidence)
144	90265	0.665	0.781	0.581	0.637	m6A site (High confidence)
145	90312	0.73	0.614	0.527	0.643	m6A site (High confidence)
146	90316	0.517	0.547	0.588	0.547	m6A site (Low confidence)
147	90457	0.731	0.741	0.615	0.685	m6A site (Very high confidence)
148	90493	0.548	0.549	0.586	0.563	m6A site (Moderate confidence)
149	91137	0.657	0.689	0.427	0.567	m6A site (Moderate confidence)
150	91577	0.685	0.637	0.368	0.556	m6A site (Low confidence)
151	92562	0.696	0.467	0.554	0.628	m6A site (High confidence)
152	92618	0.659	0.656	0.508	0.598	m6A site (Moderate confidence)
153	92696	0.573	0.538	0.527	0.552	m6A site (Low confidence)
154	92731	0.662	0.654	0.532	0.61	m6A site (High confidence)
155	92901	0.67	0.602	0.375	0.549	m6A site (Low confidence)
156	93443	0.693	0.777	0.357	0.563	m6A site (Moderate confidence)
157	94406	0.667	0.519	0.372	0.542	m6A site (Low confidence)
158	94529	0.524	0.606	0.531	0.531	m6A site (Low confidence)
159	94650	0.699	0.457	0.423	0.576	m6A site (Moderate confidence)
160	94705	0.639	0.262	0.424	0.534	m6A site (Low confidence)
161	94851	0.556	0.612	0.57	0.565	m6A site (Moderate confidence)
162	94919	0.744	0.713	0.526	0.655	m6A site (High confidence)
163	95490	0.551	0.541	0.59	0.566	m6A site (Moderate confidence)
164	96973	0.672	0.673	0.492	0.6	m6A site (High confidence)
165	97043	0.49	0.487	0.7	0.574	m6A site (Moderate confidence)
166	97568	0.592	0.754	0.477	0.554	m6A site (Low confidence)
167	98645	0.532	0.358	0.574	0.54	m6A site (Low confidence)
168	98704	0.504	0.362	0.633	0.548	m6A site (Low confidence)
169	98740	0.557	0.326	0.563	0.548	m6A site (Low confidence)
170	99996	0.716	0.492	0.35	0.558	m6A site (Moderate confidence)
171	101537	0.516	0.674	0.774	0.627	m6A site (High confidence)
172	101548	0.375	0.51	0.747	0.53	m6A site (Low confidence)
173	101564	0.473	0.322	0.743	0.573	m6A site (Moderate confidence)
174	101584	0.476	0.632	0.742	0.59	m6A site (Moderate confidence)
175	101596	0.669	0.709	0.744	0.701	m6A site (Very high confidence)
176	101606	0.631	0.538	0.721	0.662	m6A site (High confidence)
177	101695	0.618	0.634	0.669	0.639	m6A site (High confidence)
178	102368	0.577	0.647	0.51	0.554	m6A site (Low confidence)
179	102454	0.696	0.765	0.4	0.581	m6A site (Moderate confidence)
180	102818	0.713	0.7	0.366	0.573	m6A site (Moderate confidence)
181	103406	0.354	0.521	0.774	0.53	m6A site (Low confidence)
182	103413	0.45	0.525	0.734	0.567	m6A site (Moderate confidence)
183	103427	0.547	0.636	0.688	0.607	m6A site (High confidence)
184	103490	0.458	0.631	0.703	0.564	m6A site (Moderate confidence)
185	103504	0.464	0.441	0.692	0.554	m6A site (Low confidence)
186	103511	0.708	0.473	0.645	0.671	m6A site (High confidence)
187	103705	0.66	0.762	0.448	0.58	m6A site (Moderate confidence)
188	103768	0.629	0.672	0.498	0.578	m6A site (Moderate confidence)
189	103840	0.569	0.686	0.472	0.536	m6A site (Low confidence)
190	103937	0.731	0.675	0.395	0.594	m6A site (Moderate confidence)
191	104261	0.644	0.664	0.432	0.56	m6A site (Moderate confidence)
192	105321	0.592	0.421	0.52	0.554	m6A site (Low confidence)
193	105355	0.55	0.4	0.521	0.531	m6A site (Low confidence)
194	105399	0.747	0.718	0.558	0.67	m6A site (High confidence)
195	105543	0.541	0.378	0.634	0.57	m6A site (Moderate confidence)
196	107736	0.764	0.773	0.5	0.659	m6A site (High confidence)
197	108233	0.686	0.498	0.358	0.545	m6A site (Low confidence)
198	108994	0.61	0.561	0.457	0.546	m6A site (Low confidence)
199	109011	0.582	0.32	0.507	0.538	m6A site (Low confidence)
200	109034	0.541	0.543	0.552	0.545	m6A site (Low confidence)
201	109134	0.483	0.419	0.684	0.56	m6A site (Moderate confidence)
202	109309	0.554	0.507	0.727	0.62	m6A site (High confidence)
203	109349	0.417	0.47	0.713	0.538	m6A site (Low confidence)
204	109415	0.586	0.366	0.698	0.619	m6A site (High confidence)
205	111503	0.645	0.562	0.381	0.535	m6A site (Low confidence)
206	112383	0.646	0.657	0.421	0.556	m6A site (Low confidence)
207	112465	0.504	0.486	0.717	0.588	m6A site (Moderate confidence)
208	112472	0.45	0.377	0.706	0.549	m6A site (Low confidence)
209	112575	0.398	0.467	0.731	0.535	m6A site (Low confidence)
210	112589	0.4	0.365	0.756	0.541	m6A site (Low confidence)
211	112652	0.437	0.357	0.767	0.565	m6A site (Moderate confidence)
212	112860	0.612	0.588	0.509	0.569	m6A site (Moderate confidence)
213	113125	0.72	0.771	0.286	0.549	m6A site (Low confidence)
214	113874	0.622	0.499	0.422	0.536	m6A site (Low confidence)
215	113895	0.611	0.681	0.452	0.551	m6A site (Low confidence)
216	113933	0.553	0.678	0.522	0.547	m6A site (Low confidence)
217	114655	0.555	0.62	0.515	0.542	m6A site (Low confidence)
218	114706	0.618	0.765	0.533	0.591	m6A site (Moderate confidence)
219	114838	0.482	0.533	0.598	0.531	m6A site (Low confidence)
220	114930	0.648	0.645	0.481	0.581	m6A site (Moderate confidence)
221	114952	0.703	0.388	0.4	0.566	m6A site (Moderate confidence)
222	115156	0.636	0.614	0.451	0.561	m6A site (Moderate confidence)
223	115166	0.594	0.58	0.439	0.531	m6A site (Low confidence)
224	115533	0.674	0.726	0.404	0.569	m6A site (Moderate confidence)
225	115797	0.507	0.488	0.652	0.564	m6A site (Moderate confidence)
226	115816	0.518	0.5	0.652	0.57	m6A site (Moderate confidence)
227	115911	0.59	0.748	0.519	0.569	m6A site (Moderate confidence)
228	118563	0.724	0.451	0.519	0.628	m6A site (High confidence)
229	118678	0.562	0.412	0.553	0.551	m6A site (Low confidence)
230	119167	0.746	0.622	0.365	0.587	m6A site (Moderate confidence)
231	119745	0.631	0.561	0.414	0.541	m6A site (Low confidence)
232	119768	0.612	0.517	0.435	0.537	m6A site (Low confidence)

## Sheet: AC010175.1
Number	Position	Score(binary)	Score(knn)	Score(spectrum)	Score(combined)	Decision
1	3616	0.523	0.441	0.65	0.569	m6A site (Moderate confidence)
2	3715	0.662	0.632	0.496	0.594	m6A site (Moderate confidence)
3	3736	0.683	0.694	0.445	0.588	m6A site (Moderate confidence)
4	5752	0.537	0.652	0.629	0.58	m6A site (Moderate confidence)
5	5793	0.642	0.664	0.688	0.661	m6A site (High confidence)
6	5828	0.469	0.434	0.626	0.53	m6A site (Low confidence)
7	5902	0.629	0.547	0.481	0.565	m6A site (Moderate confidence)
8	6320	0.784	0.762	0.26	0.573	m6A site (Moderate confidence)
9	6701	0.628	0.674	0.49	0.575	m6A site (Moderate confidence)
10	6946	0.683	0.612	0.64	0.662	m6A site (High confidence)
11	6957	0.645	0.631	0.581	0.619	m6A site (High confidence)
12	7931	0.629	0.304	0.497	0.56	m6A site (Moderate confidence)
13	7995	0.666	0.612	0.514	0.603	m6A site (High confidence)
14	8004	0.582	0.339	0.517	0.544	m6A site (Low confidence)
15	10755	0.555	0.529	0.531	0.544	m6A site (Low confidence)
16	11521	0.649	0.607	0.474	0.576	m6A site (Moderate confidence)
17	12826	0.773	0.707	0.288	0.575	m6A site (Moderate confidence)
18	13930	0.625	0.749	0.53	0.593	m6A site (Moderate confidence)
19	14263	0.472	0.499	0.637	0.539	m6A site (Low confidence)
20	14297	0.54	0.457	0.737	0.615	m6A site (High confidence)
21	14305	0.601	0.674	0.734	0.658	m6A site (High confidence)
22	14584	0.723	0.718	0.265	0.54	m6A site (Low confidence)
23	15427	0.628	0.774	0.576	0.614	m6A site (High confidence)
24	15449	0.515	0.597	0.565	0.539	m6A site (Low confidence)
25	15503	0.613	0.746	0.573	0.603	m6A site (High confidence)
26	15523	0.479	0.637	0.63	0.547	m6A site (Low confidence)
27	15632	0.559	0.527	0.541	0.55	m6A site (Low confidence)
28	15758	0.636	0.325	0.555	0.588	m6A site (Moderate confidence)
29	15843	0.639	0.573	0.659	0.644	m6A site (High confidence)
30	15897	0.716	0.609	0.67	0.692	m6A site (Very high confidence)
31	15909	0.559	0.419	0.66	0.592	m6A site (Moderate confidence)
32	17108	0.642	0.748	0.456	0.573	m6A site (Moderate confidence)
33	17954	0.773	0.713	0.532	0.673	m6A site (Very high confidence)
34	17991	0.572	0.478	0.619	0.586	m6A site (Moderate confidence)
35	18010	0.461	0.64	0.667	0.552	m6A site (Low confidence)
36	18100	0.511	0.43	0.735	0.596	m6A site (Moderate confidence)
37	18116	0.694	0.77	0.717	0.707	m6A site (Very high confidence)
38	18120	0.57	0.68	0.704	0.629	m6A site (High confidence)
39	18159	0.421	0.686	0.674	0.535	m6A site (Low confidence)
40	18173	0.553	0.698	0.608	0.582	m6A site (Moderate confidence)
41	18177	0.597	0.671	0.649	0.621	m6A site (High confidence)
42	18313	0.457	0.148	0.739	0.554	m6A site (Low confidence)
43	18370	0.671	0.614	0.494	0.597	m6A site (Moderate confidence)
44	18507	0.702	0.589	0.547	0.634	m6A site (High confidence)
45	18522	0.575	0.34	0.597	0.572	m6A site (Moderate confidence)
46	18989	0.814	0.789	0.637	0.742	m6A site (Very high confidence)
47	19620	0.556	0.631	0.534	0.551	m6A site (Low confidence)
48	19826	0.559	0.528	0.574	0.563	m6A site (Moderate confidence)
49	19848	0.68	0.504	0.586	0.634	m6A site (High confidence)
50	19959	0.581	0.395	0.475	0.529	m6A site (Low confidence)
51	20031	0.586	0.407	0.628	0.594	m6A site (Moderate confidence)
52	20726	0.782	0.697	0.387	0.619	m6A site (High confidence)
53	20901	0.737	0.654	0.441	0.614	m6A site (High confidence)
54	20970	0.565	0.482	0.507	0.537	m6A site (Low confidence)
55	21026	0.678	0.617	0.633	0.657	m6A site (High confidence)
56	21035	0.514	0.396	0.639	0.558	m6A site (Moderate confidence)
57	21334	0.523	0.534	0.658	0.578	m6A site (Moderate confidence)
58	21361	0.456	0.321	0.746	0.565	m6A site (Moderate confidence)
59	21398	0.66	0.559	0.752	0.692	m6A site (Very high confidence)
60	21424	0.674	0.592	0.711	0.685	m6A site (Very high confidence)
61	21436	0.456	0.303	0.669	0.534	m6A site (Low confidence)
62	21447	0.66	0.663	0.709	0.68	m6A site (Very high confidence)
63	21899	0.626	0.546	0.528	0.583	m6A site (Moderate confidence)
64	22393	0.524	0.505	0.618	0.561	m6A site (Moderate confidence)
65	22397	0.644	0.676	0.621	0.636	m6A site (High confidence)
66	22442	0.611	0.564	0.752	0.665	m6A site (High confidence)
67	22667	0.598	0.531	0.46	0.54	m6A site (Low confidence)
68	23334	0.676	0.696	0.463	0.592	m6A site (Moderate confidence)
69	23392	0.513	0.37	0.615	0.546	m6A site (Low confidence)
70	23464	0.591	0.608	0.471	0.544	m6A site (Low confidence)
71	24918	0.68	0.637	0.521	0.614	m6A site (High confidence)
72	25703	0.766	0.726	0.259	0.561	m6A site (Moderate confidence)
73	26731	0.663	0.322	0.648	0.64	m6A site (High confidence)
74	26771	0.658	0.693	0.599	0.636	m6A site (High confidence)
75	26802	0.582	0.694	0.563	0.58	m6A site (Moderate confidence)
76	26828	0.668	0.712	0.576	0.633	m6A site (High confidence)
77	27080	0.699	0.666	0.421	0.586	m6A site (Moderate confidence)
78	27490	0.662	0.529	0.686	0.664	m6A site (High confidence)
79	27512	0.529	0.494	0.654	0.577	m6A site (Moderate confidence)
80	27535	0.487	0.564	0.647	0.555	m6A site (Low confidence)
81	27676	0.521	0.421	0.653	0.569	m6A site (Moderate confidence)
82	28123	0.661	0.625	0.575	0.624	m6A site (High confidence)
83	28204	0.564	0.568	0.481	0.531	m6A site (Low confidence)
84	28372	0.609	0.659	0.473	0.557	m6A site (Low confidence)
85	28541	0.731	0.677	0.71	0.72	m6A site (Very high confidence)
86	28551	0.428	0.23	0.715	0.533	m6A site (Low confidence)
87	28635	0.713	0.766	0.675	0.701	m6A site (Very high confidence)
88	29186	0.658	0.625	0.354	0.534	m6A site (Low confidence)
89	29349	0.591	0.418	0.577	0.576	m6A site (Moderate confidence)
90	29386	0.519	0.512	0.636	0.565	m6A site (Moderate confidence)
91	29445	0.507	0.614	0.597	0.548	m6A site (Low confidence)
92	29574	0.594	0.464	0.466	0.536	m6A site (Low confidence)
93	29955	0.59	0.429	0.6	0.586	m6A site (Moderate confidence)
94	29973	0.657	0.65	0.533	0.607	m6A site (High confidence)
95	30209	0.667	0.594	0.351	0.537	m6A site (Low confidence)
96	30300	0.537	0.574	0.575	0.554	m6A site (Low confidence)
97	30309	0.693	0.684	0.547	0.634	m6A site (High confidence)
98	30652	0.624	0.584	0.49	0.568	m6A site (Moderate confidence)
99	32271	0.705	0.568	0.296	0.534	m6A site (Low confidence)
100	32349	0.639	0.659	0.435	0.558	m6A site (Moderate confidence)
101	34064	0.645	0.525	0.49	0.577	m6A site (Moderate confidence)
102	34151	0.564	0.533	0.509	0.54	m6A site (Low confidence)
103	34339	0.611	0.667	0.458	0.553	m6A site (Low confidence)
104	34848	0.639	0.761	0.453	0.57	m6A site (Moderate confidence)
105	34875	0.669	0.745	0.34	0.541	m6A site (Low confidence)
106	35074	0.61	0.659	0.427	0.539	m6A site (Low confidence)
107	35112	0.707	0.714	0.47	0.613	m6A site (High confidence)
108	35830	0.708	0.567	0.417	0.584	m6A site (Moderate confidence)
109	36850	0.672	0.705	0.449	0.584	m6A site (Moderate confidence)
110	37246	0.511	0.479	0.566	0.531	m6A site (Low confidence)
111	37274	0.691	0.657	0.541	0.629	m6A site (High confidence)
112	38484	0.686	0.838	0.424	0.588	m6A site (Moderate confidence)
113	38522	0.668	0.587	0.468	0.584	m6A site (Moderate confidence)
114	39189	0.656	0.658	0.368	0.541	m6A site (Low confidence)
115	39552	0.629	0.56	0.803	0.695	m6A site (Very high confidence)
116	39589	0.385	0.509	0.777	0.548	m6A site (Low confidence)
117	39606	0.665	0.664	0.79	0.715	m6A site (Very high confidence)
118	39638	0.425	0.565	0.842	0.599	m6A site (Moderate confidence)
119	39762	0.708	0.653	0.382	0.575	m6A site (Moderate confidence)
120	43092	0.517	0.479	0.552	0.529	m6A site (Low confidence)
121	43162	0.494	0.558	0.641	0.556	m6A site (Low confidence)
122	43166	0.507	0.54	0.642	0.563	m6A site (Moderate confidence)
123	43503	0.713	0.744	0.433	0.602	m6A site (High confidence)
124	43539	0.658	0.734	0.441	0.575	m6A site (Moderate confidence)
125	43873	0.608	0.652	0.538	0.582	m6A site (Moderate confidence)
126	44191	0.688	0.677	0.454	0.594	m6A site (Moderate confidence)
127	45669	0.552	0.751	0.56	0.565	m6A site (Moderate confidence)
128	45786	0.737	0.646	0.565	0.663	m6A site (High confidence)
129	45945	0.719	0.777	0.485	0.628	m6A site (High confidence)
130	46290	0.669	0.76	0.375	0.556	m6A site (Low confidence)
131	46576	0.555	0.642	0.527	0.548	m6A site (Low confidence)
132	46647	0.607	0.694	0.662	0.633	m6A site (High confidence)
133	46653	0.492	0.747	0.712	0.593	m6A site (Moderate confidence)
134	46747	0.792	0.872	0.654	0.74	m6A site (Very high confidence)
135	46762	0.654	0.765	0.601	0.638	m6A site (High confidence)
136	46905	0.497	0.639	0.63	0.557	m6A site (Low confidence)
137	46950	0.671	0.533	0.52	0.604	m6A site (High confidence)
138	46993	0.774	0.822	0.496	0.665	m6A site (High confidence)
139	47092	0.458	0.496	0.667	0.544	m6A site (Low confidence)
140	47153	0.715	0.758	0.544	0.649	m6A site (High confidence)
141	47158	0.628	0.691	0.565	0.606	m6A site (High confidence)
142	47162	0.555	0.579	0.664	0.6	m6A site (High confidence)
143	47531	0.675	0.41	0.54	0.607	m6A site (High confidence)
144	47840	0.711	0.628	0.372	0.571	m6A site (Moderate confidence)
145	48951	0.466	0.525	0.758	0.586	m6A site (Moderate confidence)
146	48973	0.496	0.442	0.771	0.603	m6A site (High confidence)
147	49010	0.431	0.348	0.735	0.548	m6A site (Low confidence)
148	49021	0.616	0.702	0.762	0.679	m6A site (Very high confidence)
149	49054	0.437	0.336	0.68	0.529	m6A site (Low confidence)
150	49422	0.753	0.872	0.594	0.696	m6A site (Very high confidence)
151	49426	0.604	0.858	0.613	0.62	m6A site (High confidence)
152	49484	0.484	0.568	0.674	0.564	m6A site (Moderate confidence)
153	51906	0.598	0.548	0.445	0.534	m6A site (Low confidence)
154	52323	0.716	0.518	0.408	0.583	m6A site (Moderate confidence)
155	55922	0.625	0.62	0.412	0.539	m6A site (Low confidence)
156	55950	0.633	0.603	0.53	0.59	m6A site (Moderate confidence)
157	55996	0.649	0.698	0.506	0.594	m6A site (Moderate confidence)
158	58964	0.445	0.77	0.661	0.548	m6A site (Low confidence)
159	59004	0.713	0.753	0.732	0.722	m6A site (Very high confidence)
160	59081	0.64	0.496	0.548	0.596	m6A site (Moderate confidence)
161	60836	0.605	0.46	0.514	0.561	m6A site (Moderate confidence)
162	61270	0.765	0.775	0.47	0.647	m6A site (High confidence)
163	61810	0.582	0.558	0.649	0.607	m6A site (High confidence)
164	61835	0.571	0.653	0.63	0.599	m6A site (Moderate confidence)
165	61860	0.648	0.65	0.616	0.635	m6A site (High confidence)
166	61884	0.533	0.675	0.572	0.556	m6A site (Low confidence)
167	61910	0.502	0.648	0.573	0.537	m6A site (Low confidence)
168	61937	0.602	0.609	0.513	0.566	m6A site (Moderate confidence)
169	64393	0.629	0.703	0.442	0.557	m6A site (Low confidence)
170	64805	0.656	0.787	0.536	0.614	m6A site (High confidence)
171	65507	0.475	0.517	0.619	0.535	m6A site (Low confidence)
172	65524	0.67	0.528	0.616	0.641	m6A site (High confidence)
173	65770	0.674	0.738	0.452	0.589	m6A site (Moderate confidence)
174	66376	0.746	0.771	0.29	0.565	m6A site (Moderate confidence)
175	66661	0.623	0.392	0.491	0.558	m6A site (Moderate confidence)
176	66668	0.599	0.613	0.481	0.552	m6A site (Low confidence)
177	66751	0.56	0.567	0.647	0.595	m6A site (Moderate confidence)
178	66901	0.568	0.248	0.715	0.61	m6A site (High confidence)
179	67078	0.482	0.572	0.74	0.59	m6A site (Moderate confidence)
180	67084	0.446	0.56	0.736	0.568	m6A site (Moderate confidence)
181	67188	0.646	0.572	0.698	0.663	m6A site (High confidence)
182	67251	0.59	0.586	0.649	0.613	m6A site (High confidence)
183	67256	0.685	0.631	0.613	0.654	m6A site (High confidence)
184	67262	0.621	0.591	0.565	0.597	m6A site (Moderate confidence)
185	67945	0.572	0.582	0.498	0.543	m6A site (Low confidence)
186	68006	0.698	0.538	0.415	0.577	m6A site (Moderate confidence)
187	69164	0.725	0.595	0.298	0.548	m6A site (Low confidence)
188	70354	0.652	0.516	0.592	0.621	m6A site (High confidence)
189	70475	0.465	0.73	0.671	0.56	m6A site (Moderate confidence)
190	72740	0.583	0.348	0.507	0.541	m6A site (Low confidence)
191	72989	0.677	0.173	0.518	0.588	m6A site (Moderate confidence)
192	73100	0.62	0.527	0.565	0.593	m6A site (Moderate confidence)
193	73106	0.695	0.498	0.568	0.634	m6A site (High confidence)
194	73114	0.745	0.673	0.572	0.672	m6A site (Very high confidence)
195	74194	0.602	0.632	0.428	0.534	m6A site (Low confidence)
196	74277	0.654	0.544	0.451	0.567	m6A site (Moderate confidence)
197	75388	0.458	0.565	0.737	0.575	m6A site (Moderate confidence)
198	75445	0.454	0.616	0.698	0.559	m6A site (Moderate confidence)
199	75621	0.57	0.741	0.494	0.548	m6A site (Low confidence)
200	75954	0.695	0.747	0.394	0.577	m6A site (Moderate confidence)
201	76032	0.578	0.547	0.749	0.645	m6A site (High confidence)
202	76771	0.661	0.713	0.426	0.57	m6A site (Moderate confidence)
203	77676	0.715	0.509	0.289	0.534	m6A site (Low confidence)
204	78200	0.592	0.373	0.463	0.529	m6A site (Low confidence)
205	78603	0.6	0.596	0.543	0.577	m6A site (Moderate confidence)
206	78648	0.588	0.287	0.52	0.546	m6A site (Low confidence)
207	79677	0.643	0.344	0.54	0.587	m6A site (Moderate confidence)
208	82582	0.652	0.674	0.361	0.536	m6A site (Low confidence)
209	83934	0.547	0.388	0.542	0.537	m6A site (Low confidence)
210	85590	0.666	0.623	0.417	0.564	m6A site (Moderate confidence)
211	88249	0.502	0.404	0.64	0.552	m6A site (Low confidence)
212	88356	0.494	0.42	0.596	0.531	m6A site (Low confidence)
213	88475	0.531	0.264	0.587	0.54	m6A site (Low confidence)
214	88604	0.58	0.68	0.568	0.58	m6A site (Moderate confidence)
215	88975	0.577	0.324	0.616	0.58	m6A site (Moderate confidence)
216	89069	0.691	0.599	0.557	0.633	m6A site (High confidence)
217	89100	0.657	0.738	0.569	0.625	m6A site (High confidence)
218	89260	0.616	0.309	0.524	0.564	m6A site (Moderate confidence)
219	89422	0.525	0.467	0.569	0.54	m6A site (Low confidence)
220	89686	0.719	0.677	0.685	0.703	m6A site (Very high confidence)
221	89703	0.398	0.36	0.749	0.536	m6A site (Low confidence)
222	89710	0.385	0.34	0.758	0.532	m6A site (Low confidence)
223	90324	0.453	0.441	0.654	0.533	m6A site (Low confidence)
224	90817	0.58	0.485	0.592	0.58	m6A site (Moderate confidence)
225	91508	0.435	0.497	0.679	0.536	m6A site (Low confidence)
226	92115	0.454	0.349	0.665	0.533	m6A site (Low confidence)
227	92466	0.516	0.503	0.734	0.602	m6A site (High confidence)
228	92846	0.674	0.529	0.493	0.594	m6A site (Moderate confidence)
229	92967	0.654	0.674	0.569	0.621	m6A site (High confidence)
230	92997	0.595	0.404	0.468	0.534	m6A site (Low confidence)
231	93479	0.574	0.493	0.615	0.587	m6A site (Moderate confidence)
232	93625	0.659	0.544	0.474	0.579	m6A site (Moderate confidence)
233	94103	0.636	0.677	0.386	0.538	m6A site (Low confidence)
234	96304	0.625	0.734	0.438	0.555	m6A site (Low confidence)
235	96970	0.653	0.651	0.389	0.547	m6A site (Low confidence)
236	97051	0.67	0.765	0.34	0.543	m6A site (Low confidence)
237	97282	0.46	0.478	0.728	0.568	m6A site (Moderate confidence)
238	97293	0.591	0.717	0.713	0.646	m6A site (High confidence)
239	97362	0.709	0.718	0.699	0.705	m6A site (Very high confidence)
240	97408	0.712	0.723	0.606	0.67	m6A site (High confidence)
241	98412	0.484	0.418	0.664	0.552	m6A site (Low confidence)
242	98428	0.478	0.549	0.628	0.542	m6A site (Low confidence)
243	99084	0.657	0.801	0.564	0.627	m6A site (High confidence)
244	99140	0.679	0.698	0.493	0.605	m6A site (High confidence)
245	100648	0.562	0.671	0.59	0.578	m6A site (Moderate confidence)
246	101107	0.618	0.486	0.638	0.619	m6A site (High confidence)
247	101168	0.523	0.771	0.696	0.605	m6A site (High confidence)
248	101173	0.59	0.713	0.709	0.644	m6A site (High confidence)
249	101263	0.499	0.641	0.624	0.556	m6A site (Low confidence)
250	101289	0.464	0.576	0.628	0.535	m6A site (Low confidence)
251	101301	0.725	0.738	0.629	0.687	m6A site (Very high confidence)
252	101416	0.561	0.533	0.705	0.617	m6A site (High confidence)
253	101514	0.506	0.525	0.595	0.542	m6A site (Low confidence)
254	101538	0.553	0.593	0.646	0.592	m6A site (Moderate confidence)
255	101653	0.647	0.732	0.647	0.651	m6A site (High confidence)
256	101676	0.43	0.556	0.705	0.546	m6A site (Low confidence)
257	101750	0.623	0.649	0.663	0.64	m6A site (High confidence)
258	101839	0.611	0.591	0.604	0.607	m6A site (High confidence)
259	102002	0.637	0.51	0.542	0.593	m6A site (Moderate confidence)
260	102032	0.596	0.653	0.433	0.533	m6A site (Low confidence)
261	102467	0.43	0.565	0.667	0.532	m6A site (Low confidence)
262	102733	0.622	0.703	0.557	0.6	m6A site (High confidence)
263	102786	0.563	0.632	0.588	0.577	m6A site (Moderate confidence)
264	102927	0.702	0.619	0.594	0.655	m6A site (High confidence)
265	103364	0.752	0.733	0.431	0.622	m6A site (High confidence)
266	103526	0.652	0.639	0.497	0.589	m6A site (Moderate confidence)
267	103615	0.595	0.737	0.449	0.543	m6A site (Low confidence)
268	103794	0.686	0.724	0.417	0.58	m6A site (Moderate confidence)
269	103974	0.595	0.539	0.589	0.589	m6A site (Moderate confidence)
270	104002	0.495	0.58	0.594	0.539	m6A site (Low confidence)
271	104074	0.6	0.57	0.629	0.61	m6A site (High confidence)
272	104318	0.687	0.759	0.372	0.564	m6A site (Moderate confidence)
273	104410	0.552	0.685	0.509	0.541	m6A site (Low confidence)
274	104761	0.578	0.471	0.469	0.529	m6A site (Low confidence)
275	104830	0.515	0.417	0.631	0.556	m6A site (Low confidence)
276	104843	0.469	0.656	0.689	0.566	m6A site (Moderate confidence)
277	105622	0.635	0.659	0.451	0.562	m6A site (Moderate confidence)
278	105702	0.724	0.692	0.435	0.607	m6A site (High confidence)
279	105813	0.699	0.642	0.462	0.601	m6A site (High confidence)
280	105876	0.651	0.72	0.448	0.573	m6A site (Moderate confidence)
281	105884	0.692	0.693	0.385	0.569	m6A site (Moderate confidence)
282	106139	0.674	0.727	0.475	0.597	m6A site (Moderate confidence)
283	106416	0.628	0.577	0.446	0.552	m6A site (Low confidence)
284	106574	0.605	0.601	0.439	0.538	m6A site (Low confidence)
285	106611	0.664	0.758	0.442	0.58	m6A site (Moderate confidence)
286	107111	0.681	0.819	0.351	0.556	m6A site (Low confidence)
287	108298	0.597	0.498	0.486	0.548	m6A site (Low confidence)
288	108432	0.713	0.622	0.571	0.652	m6A site (High confidence)
289	108546	0.482	0.621	0.619	0.544	m6A site (Low confidence)
290	108602	0.577	0.663	0.725	0.64	m6A site (High confidence)
291	108683	0.482	0.514	0.806	0.613	m6A site (High confidence)
292	108712	0.435	0.503	0.699	0.544	m6A site (Low confidence)
293	110430	0.497	0.222	0.65	0.544	m6A site (Low confidence)
294	110594	0.709	0.645	0.623	0.672	m6A site (Very high confidence)
295	110599	0.587	0.622	0.611	0.598	m6A site (Moderate confidence)
296	113119	0.565	0.506	0.52	0.544	m6A site (Low confidence)
297	113409	0.585	0.538	0.602	0.589	m6A site (Moderate confidence)
298	113500	0.618	0.3	0.496	0.553	m6A site (Low confidence)
299	115920	0.6	0.62	0.442	0.538	m6A site (Low confidence)
300	115979	0.649	0.629	0.536	0.603	m6A site (High confidence)
301	116262	0.592	0.464	0.592	0.585	m6A site (Moderate confidence)
302	116351	0.584	0.23	0.561	0.557	m6A site (Low confidence)
303	117300	0.583	0.447	0.639	0.599	m6A site (Moderate confidence)
304	117331	0.5	0.486	0.684	0.573	m6A site (Moderate confidence)
305	117469	0.526	0.684	0.772	0.632	m6A site (High confidence)
306	117783	0.646	0.619	0.387	0.541	m6A site (Low confidence)
307	118769	0.625	0.507	0.426	0.54	m6A site (Low confidence)
308	119023	0.643	0.456	0.512	0.581	m6A site (Moderate confidence)
309	120198	0.613	0.579	0.525	0.576	m6A site (Moderate confidence)
310	120381	0.699	0.666	0.426	0.588	m6A site (Moderate confidence)
311	120669	0.724	0.75	0.383	0.589	m6A site (Moderate confidence)
312	123515	0.667	0.747	0.523	0.613	m6A site (High confidence)
313	123621	0.585	0.494	0.558	0.57	m6A site (Moderate confidence)
314	123726	0.713	0.428	0.403	0.575	m6A site (Moderate confidence)
315	123858	0.781	0.721	0.506	0.668	m6A site (High confidence)
316	123937	0.642	0.579	0.513	0.587	m6A site (Moderate confidence)
317	123964	0.662	0.751	0.513	0.607	m6A site (High confidence)
318	123979	0.739	0.671	0.633	0.693	m6A site (Very high confidence)
319	124047	0.672	0.509	0.402	0.556	m6A site (Low confidence)
320	124522	0.724	0.621	0.434	0.603	m6A site (High confidence)
321	125015	0.629	0.51	0.467	0.558	m6A site (Moderate confidence)
322	125062	0.66	0.38	0.38	0.534	m6A site (Low confidence)
323	128961	0.616	0.391	0.46	0.542	m6A site (Low confidence)
324	131512	0.707	0.557	0.493	0.614	m6A site (High confidence)
325	131534	0.545	0.4	0.542	0.536	m6A site (Low confidence)
326	131582	0.565	0.414	0.68	0.603	m6A site (High confidence)
327	131615	0.586	0.414	0.604	0.584	m6A site (Moderate confidence)
328	131696	0.784	0.673	0.441	0.641	m6A site (High confidence)
329	132287	0.577	0.694	0.509	0.555	m6A site (Low confidence)
330	132293	0.683	0.692	0.53	0.622	m6A site (High confidence)
331	132314	0.679	0.689	0.542	0.624	m6A site (High confidence)
332	132323	0.559	0.557	0.53	0.547	m6A site (Low confidence)
333	132334	0.567	0.509	0.498	0.536	m6A site (Low confidence)
334	132752	0.613	0.592	0.421	0.535	m6A site (Low confidence)
335	132930	0.674	0.668	0.457	0.587	m6A site (Moderate confidence)
336	133040	0.638	0.765	0.466	0.575	m6A site (Moderate confidence)
337	133112	0.653	0.651	0.465	0.578	m6A site (Moderate confidence)
338	133128	0.715	0.66	0.47	0.614	m6A site (High confidence)
339	133297	0.69	0.562	0.448	0.587	m6A site (Moderate confidence)
340	133374	0.581	0.55	0.611	0.591	m6A site (Moderate confidence)
341	134221	0.562	0.518	0.662	0.6	m6A site (High confidence)
342	134300	0.672	0.726	0.48	0.598	m6A site (Moderate confidence)
343	134307	0.589	0.732	0.472	0.549	m6A site (Low confidence)
344	134419	0.791	0.684	0.246	0.567	m6A site (Moderate confidence)
345	134428	0.714	0.709	0.285	0.542	m6A site (Low confidence)
346	135057	0.683	0.604	0.342	0.542	m6A site (Low confidence)
347	135490	0.457	0.51	0.637	0.532	m6A site (Low confidence)
348	135578	0.701	0.773	0.5	0.624	m6A site (High confidence)
349	135649	0.499	0.585	0.571	0.532	m6A site (Low confidence)
350	135658	0.519	0.457	0.573	0.537	m6A site (Low confidence)
351	135682	0.768	0.678	0.563	0.681	m6A site (Very high confidence)
352	135743	0.568	0.617	0.472	0.532	m6A site (Low confidence)
353	135938	0.576	0.675	0.565	0.576	m6A site (Moderate confidence)
354	135966	0.557	0.59	0.534	0.549	m6A site (Low confidence)
355	136058	0.693	0.736	0.467	0.605	m6A site (High confidence)
356	136117	0.697	0.748	0.452	0.601	m6A site (High confidence)
357	136701	0.669	0.609	0.544	0.616	m6A site (High confidence)
358	137831	0.709	0.631	0.459	0.605	m6A site (High confidence)
359	138142	0.568	0.437	0.621	0.583	m6A site (Moderate confidence)
360	138150	0.707	0.601	0.649	0.678	m6A site (Very high confidence)
361	138196	0.59	0.513	0.621	0.598	m6A site (Moderate confidence)
362	138358	0.761	0.865	0.638	0.717	m6A site (Very high confidence)
363	138413	0.515	0.54	0.659	0.574	m6A site (Moderate confidence)
364	138922	0.625	0.411	0.538	0.579	m6A site (Moderate confidence)
365	139033	0.501	0.458	0.606	0.541	m6A site (Low confidence)
366	140156	0.471	0.307	0.665	0.54	m6A site (Low confidence)
367	141180	0.724	0.647	0.322	0.559	m6A site (Moderate confidence)
368	141189	0.733	0.651	0.306	0.558	m6A site (Moderate confidence)
369	141482	0.701	0.684	0.286	0.534	m6A site (Low confidence)
370	142783	0.63	0.553	0.498	0.573	m6A site (Moderate confidence)
371	143521	0.747	0.719	0.509	0.65	m6A site (High confidence)
372	143633	0.574	0.654	0.581	0.581	m6A site (Moderate confidence)
373	144039	0.577	0.553	0.623	0.594	m6A site (Moderate confidence)
374	144054	0.564	0.585	0.551	0.56	m6A site (Moderate confidence)
375	144392	0.554	0.581	0.715	0.62	m6A site (High confidence)
376	144413	0.568	0.454	0.745	0.633	m6A site (High confidence)
377	144439	0.372	0.347	0.767	0.529	m6A site (Low confidence)
378	144472	0.467	0.505	0.794	0.6	m6A site (High confidence)
379	144493	0.504	0.345	0.802	0.615	m6A site (High confidence)
380	144555	0.469	0.388	0.773	0.587	m6A site (Moderate confidence)
381	144600	0.765	0.791	0.763	0.765	m6A site (Very high confidence)
382	144608	0.663	0.535	0.731	0.683	m6A site (Very high confidence)
383	145030	0.611	0.401	0.506	0.559	m6A site (Moderate confidence)
384	145803	0.679	0.558	0.522	0.61	m6A site (High confidence)
385	146492	0.744	0.711	0.297	0.563	m6A site (Moderate confidence)
386	146570	0.779	0.68	0.19	0.538	m6A site (Low confidence)
387	147932	0.685	0.549	0.498	0.603	m6A site (High confidence)
388	148212	0.561	0.418	0.556	0.552	m6A site (Low confidence)
389	148266	0.568	0.425	0.526	0.544	m6A site (Low confidence)
390	148417	0.656	0.601	0.414	0.556	m6A site (Low confidence)
391	150781	0.6	0.584	0.448	0.538	m6A site (Low confidence)
392	151209	0.68	0.603	0.381	0.556	m6A site (Low confidence)
393	151313	0.749	0.8	0.471	0.64	m6A site (High confidence)
394	153469	0.678	0.667	0.415	0.572	m6A site (Moderate confidence)
395	153499	0.693	0.646	0.398	0.573	m6A site (Moderate confidence)
396	153612	0.676	0.407	0.441	0.568	m6A site (Moderate confidence)
397	153731	0.709	0.538	0.412	0.581	m6A site (Moderate confidence)
398	153781	0.592	0.639	0.46	0.541	m6A site (Low confidence)
399	153848	0.538	0.582	0.574	0.555	m6A site (Low confidence)
400	154110	0.698	0.726	0.429	0.592	m6A site (Moderate confidence)
401	154258	0.733	0.772	0.455	0.623	m6A site (High confidence)
402	154277	0.634	0.618	0.509	0.583	m6A site (Moderate confidence)
403	154329	0.575	0.547	0.594	0.581	m6A site (Moderate confidence)
404	154370	0.682	0.695	0.635	0.664	m6A site (High confidence)
405	155222	0.617	0.754	0.484	0.57	m6A site (Moderate confidence)
406	155290	0.692	0.705	0.49	0.612	m6A site (High confidence)
407	155305	0.664	0.673	0.502	0.599	m6A site (Moderate confidence)
408	155338	0.631	0.687	0.595	0.619	m6A site (High confidence)
409	155665	0.695	0.571	0.584	0.645	m6A site (High confidence)
410	155707	0.495	0.663	0.607	0.548	m6A site (Low confidence)
411	155711	0.592	0.461	0.584	0.582	m6A site (Moderate confidence)
412	155984	0.468	0.775	0.611	0.54	m6A site (Low confidence)
413	155993	0.734	0.715	0.65	0.699	m6A site (Very high confidence)
414	156031	0.634	0.588	0.596	0.616	m6A site (High confidence)
415	156126	0.685	0.648	0.598	0.648	m6A site (High confidence)
416	156185	0.671	0.694	0.52	0.611	m6A site (High confidence)
417	156741	0.527	0.588	0.611	0.564	m6A site (Moderate confidence)
418	156804	0.691	0.422	0.508	0.604	m6A site (High confidence)
419	158063	0.654	0.416	0.407	0.543	m6A site (Low confidence)
420	158850	0.676	0.491	0.442	0.573	m6A site (Moderate confidence)
421	159613	0.667	0.642	0.373	0.548	m6A site (Low confidence)
422	160016	0.66	0.624	0.404	0.555	m6A site (Low confidence)
423	163205	0.616	0.524	0.429	0.537	m6A site (Low confidence)
424	163880	0.662	0.759	0.479	0.594	m6A site (Moderate confidence)
425	163890	0.639	0.601	0.481	0.573	m6A site (Moderate confidence)
426	164025	0.574	0.612	0.543	0.563	m6A site (Moderate confidence)
427	164073	0.494	0.507	0.583	0.53	m6A site (Low confidence)
428	164166	0.73	0.732	0.317	0.565	m6A site (Moderate confidence)
429	164388	0.729	0.754	0.449	0.618	m6A site (High confidence)
430	165885	0.561	0.574	0.551	0.557	m6A site (Low confidence)
431	166062	0.637	0.226	0.477	0.552	m6A site (Low confidence)
432	166941	0.674	0.766	0.42	0.577	m6A site (Moderate confidence)
433	168444	0.666	0.537	0.406	0.556	m6A site (Low confidence)
434	168824	0.602	0.746	0.565	0.594	m6A site (Moderate confidence)
435	168888	0.531	0.221	0.73	0.595	m6A site (Moderate confidence)
436	169693	0.71	0.552	0.336	0.553	m6A site (Low confidence)
437	169897	0.739	0.782	0.585	0.68	m6A site (Very high confidence)
438	170019	0.677	0.612	0.564	0.629	m6A site (High confidence)
439	170075	0.672	0.72	0.489	0.601	m6A site (High confidence)
440	170121	0.564	0.644	0.48	0.534	m6A site (Low confidence)
441	170453	0.633	0.679	0.447	0.561	m6A site (Moderate confidence)
442	170487	0.619	0.613	0.499	0.571	m6A site (Moderate confidence)
443	170569	0.535	0.664	0.525	0.537	m6A site (Low confidence)
444	171077	0.596	0.39	0.55	0.567	m6A site (Moderate confidence)
445	171536	0.499	0.512	0.606	0.542	m6A site (Low confidence)
446	171643	0.619	0.407	0.669	0.628	m6A site (High confidence)
447	171757	0.635	0.446	0.601	0.611	m6A site (High confidence)
448	172997	0.693	0.543	0.358	0.551	m6A site (Low confidence)
449	173134	0.418	0.529	0.756	0.558	m6A site (Moderate confidence)
450	173208	0.48	0.361	0.667	0.549	m6A site (Low confidence)
451	174161	0.738	0.575	0.49	0.631	m6A site (High confidence)
452	174350	0.47	0.367	0.657	0.539	m6A site (Low confidence)
453	174421	0.641	0.661	0.46	0.569	m6A site (Moderate confidence)
454	175316	0.593	0.545	0.518	0.561	m6A site (Moderate confidence)
455	175606	0.667	0.61	0.373	0.546	m6A site (Low confidence)
456	175929	0.699	0.755	0.361	0.566	m6A site (Moderate confidence)
457	176424	0.665	0.68	0.436	0.574	m6A site (Moderate confidence)
458	176812	0.684	0.86	0.378	0.57	m6A site (Moderate confidence)
459	177166	0.595	0.552	0.615	0.601	m6A site (High confidence)
460	177172	0.664	0.664	0.625	0.649	m6A site (High confidence)
461	177282	0.593	0.599	0.592	0.593	m6A site (Moderate confidence)
462	177299	0.641	0.641	0.554	0.606	m6A site (High confidence)
463	177377	0.515	0.73	0.682	0.593	m6A site (Moderate confidence)
464	177555	0.661	0.614	0.708	0.677	m6A site (Very high confidence)
465	177589	0.42	0.539	0.706	0.54	m6A site (Low confidence)
466	177699	0.435	0.408	0.71	0.544	m6A site (Low confidence)
467	177783	0.612	0.588	0.524	0.575	m6A site (Moderate confidence)
468	177790	0.668	0.41	0.443	0.565	m6A site (Moderate confidence)
469	178336	0.585	0.567	0.578	0.581	m6A site (Moderate confidence)
470	178352	0.547	0.5	0.522	0.535	m6A site (Low confidence)
471	186683	0.647	0.646	0.487	0.583	m6A site (Moderate confidence)
472	187497	0.694	0.491	0.346	0.544	m6A site (Low confidence)
473	187822	0.616	0.606	0.516	0.576	m6A site (Moderate confidence)
474	188417	0.498	0.448	0.717	0.583	m6A site (Moderate confidence)
475	188469	0.559	0.406	0.755	0.63	m6A site (High confidence)
476	188501	0.59	0.563	0.673	0.622	m6A site (High confidence)
477	188984	0.52	0.704	0.571	0.549	m6A site (Low confidence)
478	189002	0.484	0.646	0.606	0.54	m6A site (Low confidence)
479	189109	0.608	0.69	0.568	0.596	m6A site (Moderate confidence)
480	189136	0.706	0.699	0.473	0.612	m6A site (High confidence)
481	191383	0.581	0.474	0.569	0.571	m6A site (Moderate confidence)
482	191509	0.407	0.409	0.747	0.543	m6A site (Low confidence)
483	191528	0.467	0.473	0.672	0.549	m6A site (Low confidence)
484	191534	0.503	0.556	0.659	0.568	m6A site (Moderate confidence)
485	191540	0.533	0.48	0.665	0.583	m6A site (Moderate confidence)
486	191575	0.54	0.548	0.675	0.594	m6A site (Moderate confidence)
487	191778	0.708	0.576	0.731	0.71	m6A site (Very high confidence)
488	191792	0.609	0.566	0.709	0.647	m6A site (High confidence)
489	191821	0.488	0.359	0.691	0.562	m6A site (Moderate confidence)
490	191969	0.546	0.703	0.64	0.591	m6A site (Moderate confidence)
491	192077	0.631	0.645	0.683	0.652	m6A site (High confidence)
492	192275	0.47	0.452	0.666	0.548	m6A site (Low confidence)
493	192293	0.476	0.54	0.665	0.554	m6A site (Low confidence)
494	192398	0.642	0.616	0.652	0.645	m6A site (High confidence)
495	192884	0.515	0.648	0.621	0.564	m6A site (Moderate confidence)
496	192936	0.677	0.715	0.639	0.664	m6A site (High confidence)
497	192943	0.449	0.651	0.658	0.542	m6A site (Low confidence)
498	193105	0.755	0.758	0.542	0.67	m6A site (High confidence)
499	193130	0.665	0.725	0.558	0.625	m6A site (High confidence)
500	193200	0.595	0.604	0.611	0.602	m6A site (High confidence)
501	193592	0.583	0.211	0.619	0.578	m6A site (Moderate confidence)
502	193654	0.541	0.698	0.765	0.639	m6A site (High confidence)
503	193701	0.421	0.218	0.736	0.536	m6A site (Low confidence)
504	193715	0.502	0.189	0.698	0.565	m6A site (Moderate confidence)
505	195130	0.685	0.461	0.397	0.558	m6A site (Moderate confidence)
506	195661	0.626	0.485	0.475	0.558	m6A site (Moderate confidence)
507	196564	0.744	0.637	0.671	0.709	m6A site (Very high confidence)
508	196616	0.58	0.63	0.515	0.557	m6A site (Low confidence)
509	196635	0.561	0.657	0.549	0.561	m6A site (Moderate confidence)
510	196821	0.78	0.635	0.629	0.712	m6A site (Very high confidence)
511	196857	0.574	0.632	0.597	0.586	m6A site (Moderate confidence)
512	197088	0.589	0.731	0.661	0.624	m6A site (High confidence)
513	197262	0.461	0.703	0.714	0.574	m6A site (Moderate confidence)
514	197322	0.414	0.624	0.71	0.543	m6A site (Low confidence)
515	197585	0.779	0.718	0.575	0.694	m6A site (Very high confidence)
516	197598	0.586	0.347	0.53	0.552	m6A site (Low confidence)
517	199108	0.653	0.676	0.533	0.606	m6A site (High confidence)
518	200035	0.674	0.766	0.429	0.58	m6A site (Moderate confidence)
519	200885	0.69	0.593	0.465	0.595	m6A site (Moderate confidence)
520	201125	0.598	0.591	0.643	0.615	m6A site (High confidence)
521	201131	0.461	0.515	0.65	0.539	m6A site (Low confidence)
522	201181	0.476	0.509	0.614	0.533	m6A site (Low confidence)
523	201232	0.542	0.632	0.604	0.571	m6A site (Moderate confidence)
524	201335	0.717	0.886	0.587	0.673	m6A site (Very high confidence)
525	201356	0.56	0.828	0.633	0.603	m6A site (High confidence)
526	201378	0.486	0.702	0.592	0.539	m6A site (Low confidence)
527	201429	0.645	0.764	0.58	0.625	m6A site (High confidence)
528	201437	0.53	0.472	0.564	0.541	m6A site (Low confidence)
529	201465	0.738	0.795	0.554	0.667	m6A site (High confidence)
530	201696	0.597	0.56	0.663	0.621	m6A site (High confidence)
531	201732	0.583	0.685	0.657	0.618	m6A site (High confidence)

## Sheet: AC007613.1
Number	Position	Score(binary)	Score(knn)	Score(spectrum)	Score(combined)	Decision
1	1687	0.569	0.629	0.604	0.586	m6A site (Moderate confidence)
2	2136	0.762	0.788	0.723	0.748	m6A site (Very high confidence)
3	2145	0.51	0.731	0.745	0.615	m6A site (High confidence)
4	2169	0.525	0.842	0.711	0.615	m6A site (High confidence)
5	2184	0.705	0.69	0.74	0.718	m6A site (Very high confidence)
6	2202	0.495	0.681	0.739	0.601	m6A site (High confidence)
7	2254	0.596	0.648	0.702	0.641	m6A site (High confidence)
8	2283	0.537	0.728	0.686	0.606	m6A site (High confidence)
9	2306	0.409	0.521	0.734	0.544	m6A site (Low confidence)
10	2328	0.602	0.762	0.749	0.669	m6A site (High confidence)
11	2430	0.404	0.563	0.75	0.55	m6A site (Low confidence)
12	2439	0.452	0.711	0.758	0.587	m6A site (Moderate confidence)
13	2451	0.409	0.647	0.744	0.555	m6A site (Low confidence)
14	2468	0.435	0.499	0.729	0.556	m6A site (Low confidence)
15	2508	0.781	0.819	0.714	0.756	m6A site (Very high confidence)
16	2520	0.526	0.835	0.774	0.641	m6A site (High confidence)
17	2544	0.447	0.629	0.766	0.583	m6A site (Moderate confidence)
18	2642	0.648	0.549	0.619	0.631	m6A site (High confidence)
19	4077	0.588	0.556	0.724	0.641	m6A site (High confidence)
20	4117	0.45	0.466	0.706	0.553	m6A site (Low confidence)
21	4359	0.542	0.612	0.526	0.539	m6A site (Low confidence)
22	4784	0.6	0.706	0.612	0.61	m6A site (High confidence)
23	4913	0.66	0.427	0.536	0.599	m6A site (Moderate confidence)
24	6264	0.511	0.357	0.581	0.531	m6A site (Low confidence)
25	6322	0.491	0.664	0.641	0.559	m6A site (Moderate confidence)
26	6349	0.575	0.661	0.688	0.624	m6A site (High confidence)
27	6388	0.69	0.839	0.684	0.695	m6A site (Very high confidence)
28	6560	0.698	0.509	0.385	0.564	m6A site (Moderate confidence)
29	7319	0.72	0.695	0.489	0.626	m6A site (High confidence)
30	7349	0.638	0.608	0.549	0.601	m6A site (High confidence)
31	8275	0.543	0.7	0.598	0.573	m6A site (Moderate confidence)
32	8330	0.721	0.778	0.552	0.656	m6A site (High confidence)
33	8920	0.659	0.511	0.476	0.578	m6A site (Moderate confidence)
34	9136	0.588	0.486	0.539	0.563	m6A site (Moderate confidence)
35	9928	0.654	0.562	0.406	0.55	m6A site (Low confidence)
36	10354	0.602	0.402	0.554	0.573	m6A site (Moderate confidence)
37	10795	0.652	0.726	0.378	0.546	m6A site (Low confidence)
38	12712	0.739	0.538	0.367	0.58	m6A site (Moderate confidence)
39	13176	0.724	0.468	0.396	0.58	m6A site (Moderate confidence)
40	13297	0.55	0.493	0.582	0.56	m6A site (Moderate confidence)
41	14068	0.546	0.591	0.538	0.545	m6A site (Low confidence)
42	14119	0.581	0.558	0.503	0.548	m6A site (Low confidence)
43	14190	0.606	0.78	0.467	0.559	m6A site (Moderate confidence)
44	14911	0.623	0.521	0.474	0.558	m6A site (Moderate confidence)
45	14941	0.735	0.607	0.502	0.636	m6A site (High confidence)
46	15538	0.674	0.784	0.469	0.598	m6A site (Moderate confidence)
47	15685	0.773	0.677	0.452	0.64	m6A site (High confidence)
48	15952	0.542	0.135	0.629	0.556	m6A site (Low confidence)
49	15985	0.565	0.542	0.522	0.546	m6A site (Low confidence)
50	16008	0.577	0.306	0.51	0.536	m6A site (Low confidence)
51	16058	0.616	0.68	0.589	0.608	m6A site (High confidence)
52	16071	0.561	0.74	0.626	0.596	m6A site (Moderate confidence)
53	16157	0.781	0.893	0.656	0.737	m6A site (Very high confidence)
54	16165	0.544	0.647	0.652	0.593	m6A site (Moderate confidence)
55	16184	0.552	0.518	0.621	0.578	m6A site (Moderate confidence)
56	16196	0.683	0.785	0.626	0.665	m6A site (High confidence)
57	16227	0.568	0.374	0.668	0.598	m6A site (Moderate confidence)
58	16934	0.628	0.67	0.554	0.6	m6A site (High confidence)
59	17118	0.512	0.559	0.711	0.594	m6A site (Moderate confidence)
60	17198	0.659	0.45	0.61	0.629	m6A site (High confidence)
61	17232	0.649	0.778	0.507	0.599	m6A site (Moderate confidence)
62	18347	0.524	0.534	0.592	0.552	m6A site (Low confidence)
63	18492	0.459	0.51	0.671	0.546	m6A site (Low confidence)
64	18679	0.566	0.445	0.504	0.535	m6A site (Low confidence)
65	20296	0.463	0.263	0.662	0.532	m6A site (Low confidence)
66	20318	0.584	0.65	0.696	0.632	m6A site (High confidence)
67	20338	0.713	0.804	0.726	0.722	m6A site (Very high confidence)
68	20353	0.634	0.53	0.769	0.682	m6A site (Very high confidence)
69	20602	0.651	0.606	0.514	0.594	m6A site (Moderate confidence)
70	21317	0.487	0.653	0.606	0.543	m6A site (Low confidence)
71	21342	0.661	0.672	0.721	0.686	m6A site (Very high confidence)
72	21346	0.481	0.642	0.729	0.588	m6A site (Moderate confidence)
73	21350	0.524	0.666	0.729	0.613	m6A site (High confidence)
74	21358	0.723	0.675	0.77	0.739	m6A site (Very high confidence)
75	21362	0.706	0.539	0.774	0.725	m6A site (Very high confidence)
76	22251	0.674	0.49	0.35	0.535	m6A site (Low confidence)
77	22780	0.652	0.591	0.478	0.579	m6A site (Moderate confidence)
78	22829	0.67	0.727	0.507	0.607	m6A site (High confidence)
79	23070	0.643	0.541	0.632	0.633	m6A site (High confidence)
80	23085	0.588	0.4	0.591	0.579	m6A site (Moderate confidence)
81	23185	0.766	0.665	0.6	0.694	m6A site (Very high confidence)
82	23189	0.614	0.734	0.597	0.613	m6A site (High confidence)
83	23992	0.536	0.463	0.532	0.53	m6A site (Low confidence)
84	24200	0.526	0.527	0.574	0.545	m6A site (Low confidence)
85	24331	0.464	0.487	0.686	0.554	m6A site (Low confidence)
86	24405	0.655	0.601	0.531	0.602	m6A site (High confidence)
87	25491	0.595	0.539	0.576	0.584	m6A site (Moderate confidence)
88	25649	0.496	0.464	0.674	0.565	m6A site (Moderate confidence)
89	25835	0.669	0.487	0.353	0.533	m6A site (Low confidence)
90	25869	0.668	0.406	0.398	0.547	m6A site (Low confidence)
91	25899	0.695	0.563	0.369	0.558	m6A site (Moderate confidence)
92	26045	0.715	0.671	0.442	0.603	m6A site (High confidence)
93	26379	0.678	0.621	0.723	0.693	m6A site (Very high confidence)
94	26396	0.519	0.511	0.703	0.592	m6A site (Moderate confidence)
95	26463	0.649	0.753	0.623	0.644	m6A site (High confidence)
96	26503	0.577	0.505	0.54	0.558	m6A site (Moderate confidence)
97	27228	0.632	0.756	0.412	0.55	m6A site (Low confidence)
98	27252	0.632	0.571	0.423	0.545	m6A site (Low confidence)
99	27345	0.518	0.7	0.746	0.618	m6A site (High confidence)
100	27455	0.489	0.387	0.617	0.535	m6A site (Low confidence)
101	27508	0.595	0.63	0.584	0.592	m6A site (Moderate confidence)
102	27569	0.569	0.522	0.637	0.594	m6A site (Moderate confidence)
103	28062	0.595	0.633	0.459	0.542	m6A site (Low confidence)
104	28071	0.638	0.775	0.473	0.579	m6A site (Moderate confidence)
105	28273	0.594	0.543	0.477	0.544	m6A site (Low confidence)
106	28283	0.582	0.313	0.617	0.583	m6A site (Moderate confidence)
107	29290	0.531	0.664	0.624	0.575	m6A site (Moderate confidence)
108	29326	0.786	0.801	0.627	0.723	m6A site (Very high confidence)
109	31912	0.64	0.449	0.541	0.591	m6A site (Moderate confidence)
110	32120	0.676	0.466	0.418	0.562	m6A site (Moderate confidence)
111	32881	0.673	0.812	0.365	0.557	m6A site (Low confidence)
112	33328	0.721	0.514	0.587	0.657	m6A site (High confidence)
113	35453	0.682	0.686	0.364	0.555	m6A site (Low confidence)
114	37366	0.598	0.617	0.466	0.546	m6A site (Low confidence)
115	37453	0.666	0.79	0.565	0.632	m6A site (High confidence)
116	38258	0.678	0.668	0.476	0.597	m6A site (Moderate confidence)
117	38342	0.554	0.51	0.505	0.532	m6A site (Low confidence)
118	38711	0.639	0.489	0.498	0.575	m6A site (Moderate confidence)
119	39517	0.563	0.336	0.658	0.589	m6A site (Moderate confidence)
120	39583	0.587	0.444	0.629	0.596	m6A site (Moderate confidence)
121	39731	0.429	0.489	0.717	0.547	m6A site (Low confidence)
122	39766	0.591	0.301	0.742	0.636	m6A site (High confidence)
123	39819	0.631	0.611	0.637	0.632	m6A site (High confidence)
124	40536	0.58	0.562	0.563	0.572	m6A site (Moderate confidence)
125	40703	0.66	0.6	0.439	0.568	m6A site (Moderate confidence)
126	41666	0.693	0.753	0.449	0.598	m6A site (Moderate confidence)
127	42780	0.712	0.805	0.543	0.649	m6A site (High confidence)
128	42807	0.514	0.65	0.555	0.537	m6A site (Low confidence)
129	42888	0.62	0.618	0.41	0.536	m6A site (Low confidence)
130	43041	0.706	0.692	0.403	0.584	m6A site (Moderate confidence)
131	43517	0.608	0.479	0.429	0.53	m6A site (Low confidence)
132	44175	0.537	0.453	0.567	0.545	m6A site (Low confidence)
133	44228	0.541	0.4	0.557	0.54	m6A site (Low confidence)
134	44367	0.532	0.753	0.561	0.555	m6A site (Low confidence)
135	44387	0.71	0.734	0.465	0.613	m6A site (High confidence)
136	44817	0.59	0.56	0.592	0.589	m6A site (Moderate confidence)
137	45801	0.545	0.816	0.552	0.561	m6A site (Moderate confidence)
138	46510	0.674	0.693	0.457	0.588	m6A site (Moderate confidence)
139	46635	0.699	0.598	0.518	0.622	m6A site (High confidence)
140	47211	0.671	0.73	0.384	0.559	m6A site (Moderate confidence)
141	48127	0.618	0.662	0.602	0.614	m6A site (High confidence)
142	48224	0.708	0.634	0.575	0.651	m6A site (High confidence)
143	48417	0.534	0.791	0.568	0.56	m6A site (Moderate confidence)
144	48792	0.931	0.639	0.912	0.909	m6A site (Very high confidence)
145	48796	0.745	0.304	0.924	0.794	m6A site (Very high confidence)
146	48800	0.767	0.349	0.91	0.803	m6A site (Very high confidence)
147	48808	0.621	0.556	0.743	0.667	m6A site (High confidence)
148	48884	0.878	0.658	0.809	0.839	m6A site (Very high confidence)
149	49717	0.632	0.513	0.435	0.547	m6A site (Low confidence)
150	49731	0.705	0.605	0.43	0.59	m6A site (Moderate confidence)
151	49993	0.602	0.548	0.54	0.574	m6A site (Moderate confidence)
152	50478	0.591	0.521	0.616	0.597	m6A site (Moderate confidence)
153	51078	0.642	0.488	0.661	0.642	m6A site (High confidence)
154	51107	0.908	0.752	0.892	0.893	m6A site (Very high confidence)
155	51120	0.562	0.319	0.754	0.626	m6A site (High confidence)
156	51136	0.673	0.642	0.697	0.681	m6A site (Very high confidence)
157	51842	0.556	0.637	0.485	0.532	m6A site (Low confidence)
158	52016	0.556	0.502	0.508	0.534	m6A site (Low confidence)
159	52435	0.651	0.643	0.523	0.599	m6A site (Moderate confidence)
160	52514	0.547	0.561	0.589	0.564	m6A site (Moderate confidence)
161	52589	0.796	0.826	0.52	0.687	m6A site (Very high confidence)
162	52886	0.678	0.644	0.32	0.533	m6A site (Low confidence)
163	53410	0.583	0.563	0.687	0.623	m6A site (High confidence)
164	53516	0.488	0.397	0.719	0.576	m6A site (Moderate confidence)
165	53527	0.621	0.619	0.701	0.652	m6A site (High confidence)
166	53640	0.632	0.557	0.565	0.601	m6A site (High confidence)
167	53763	0.621	0.62	0.573	0.602	m6A site (High confidence)
168	53783	0.584	0.597	0.578	0.582	m6A site (Moderate confidence)
169	53805	0.66	0.782	0.575	0.632	m6A site (High confidence)
170	54500	0.631	0.595	0.668	0.644	m6A site (High confidence)
171	54875	0.682	0.643	0.336	0.541	m6A site (Low confidence)
172	55156	0.562	0.616	0.531	0.552	m6A site (Low confidence)
173	55234	0.767	0.739	0.623	0.708	m6A site (Very high confidence)
174	55305	0.552	0.315	0.525	0.529	m6A site (Low confidence)
175	55423	0.627	0.57	0.638	0.628	m6A site (High confidence)
176	55625	0.524	0.633	0.665	0.586	m6A site (Moderate confidence)
177	55691	0.433	0.542	0.664	0.531	m6A site (Low confidence)
178	55820	0.702	0.506	0.488	0.606	m6A site (High confidence)
179	56298	0.462	0.365	0.751	0.573	m6A site (Moderate confidence)
180	56337	0.482	0.396	0.699	0.564	m6A site (Moderate confidence)
181	56386	0.435	0.094	0.728	0.535	m6A site (Low confidence)
182	56413	0.492	0.563	0.726	0.589	m6A site (Moderate confidence)
183	56458	0.437	0.503	0.725	0.555	m6A site (Low confidence)
184	56569	0.411	0.367	0.738	0.539	m6A site (Low confidence)
185	56638	0.709	0.737	0.789	0.743	m6A site (Very high confidence)
186	56660	0.429	0.518	0.778	0.573	m6A site (Moderate confidence)
187	56690	0.383	0.364	0.788	0.544	m6A site (Low confidence)
188	57009	0.439	0.61	0.688	0.547	m6A site (Low confidence)
189	57928	0.588	0.749	0.592	0.598	m6A site (Moderate confidence)
190	57997	0.55	0.522	0.616	0.575	m6A site (Moderate confidence)
191	58011	0.576	0.653	0.635	0.603	m6A site (High confidence)
192	58048	0.594	0.384	0.48	0.538	m6A site (Low confidence)
193	58210	0.55	0.521	0.548	0.548	m6A site (Low confidence)
194	58244	0.62	0.582	0.493	0.567	m6A site (Moderate confidence)
195	58807	0.635	0.539	0.635	0.63	m6A site (High confidence)
196	58874	0.727	0.74	0.666	0.703	m6A site (Very high confidence)
197	58884	0.433	0.6	0.68	0.54	m6A site (Low confidence)
198	58909	0.48	0.453	0.653	0.548	m6A site (Low confidence)
199	59706	0.589	0.499	0.545	0.567	m6A site (Moderate confidence)
200	59728	0.605	0.219	0.596	0.582	m6A site (Moderate confidence)
201	59822	0.684	0.566	0.542	0.621	m6A site (High confidence)
202	59830	0.536	0.489	0.61	0.563	m6A site (Moderate confidence)
203	59909	0.603	0.722	0.687	0.642	m6A site (High confidence)
204	59975	0.474	0.645	0.626	0.543	m6A site (Low confidence)
205	60108	0.655	0.617	0.642	0.647	m6A site (High confidence)
206	60126	0.539	0.426	0.585	0.552	m6A site (Low confidence)
207	60162	0.766	0.826	0.401	0.623	m6A site (High confidence)
208	60192	0.641	0.636	0.372	0.533	m6A site (Low confidence)
209	60740	0.609	0.533	0.493	0.559	m6A site (Moderate confidence)
210	60744	0.678	0.645	0.533	0.618	m6A site (High confidence)
211	60846	0.407	0.527	0.696	0.529	m6A site (Low confidence)
212	61203	0.602	0.612	0.503	0.563	m6A site (Moderate confidence)
213	61217	0.625	0.644	0.603	0.617	m6A site (High confidence)
214	63823	0.682	0.682	0.609	0.653	m6A site (High confidence)
215	63848	0.584	0.65	0.667	0.621	m6A site (High confidence)
216	63862	0.583	0.592	0.616	0.597	m6A site (Moderate confidence)
217	66112	0.721	0.788	0.262	0.54	m6A site (Low confidence)
218	66684	0.605	0.685	0.522	0.576	m6A site (Moderate confidence)
219	66703	0.58	0.624	0.509	0.554	m6A site (Low confidence)
220	66861	0.547	0.626	0.572	0.561	m6A site (Moderate confidence)
221	68576	0.735	0.623	0.39	0.591	m6A site (Moderate confidence)
222	68780	0.796	0.784	0.642	0.733	m6A site (Very high confidence)
223	68788	0.614	0.669	0.65	0.631	m6A site (High confidence)
224	68803	0.469	0.331	0.662	0.539	m6A site (Low confidence)
225	68921	0.724	0.691	0.622	0.681	m6A site (Very high confidence)
226	68976	0.551	0.724	0.636	0.594	m6A site (Moderate confidence)
227	69074	0.451	0.752	0.639	0.541	m6A site (Low confidence)
228	70648	0.587	0.707	0.697	0.637	m6A site (High confidence)
229	70673	0.589	0.701	0.727	0.65	m6A site (High confidence)
230	70779	0.692	0.642	0.725	0.703	m6A site (Very high confidence)
231	70793	0.546	0.534	0.734	0.62	m6A site (High confidence)
232	70807	0.59	0.417	0.681	0.618	m6A site (High confidence)
233	70814	0.719	0.674	0.687	0.704	m6A site (Very high confidence)
234	71783	0.619	0.477	0.55	0.584	m6A site (Moderate confidence)
235	71803	0.553	0.507	0.563	0.554	m6A site (Low confidence)
236	71956	0.614	0.656	0.473	0.56	m6A site (Moderate confidence)
237	75286	0.594	0.601	0.681	0.629	m6A site (High confidence)
238	76811	0.721	0.715	0.478	0.623	m6A site (High confidence)
239	80599	0.731	0.593	0.519	0.639	m6A site (High confidence)
240	80877	0.617	0.764	0.491	0.574	m6A site (Moderate confidence)
241	80900	0.608	0.452	0.586	0.592	m6A site (Moderate confidence)
242	80909	0.684	0.736	0.588	0.648	m6A site (High confidence)
243	83420	0.534	0.633	0.544	0.543	m6A site (Low confidence)
244	83778	0.579	0.686	0.55	0.573	m6A site (Moderate confidence)
245	83784	0.691	0.668	0.545	0.631	m6A site (High confidence)
246	84035	0.655	0.581	0.471	0.578	m6A site (Moderate confidence)
247	84235	0.547	0.605	0.508	0.534	m6A site (Low confidence)
248	84270	0.546	0.781	0.501	0.539	m6A site (Low confidence)
249	84453	0.658	0.655	0.486	0.589	m6A site (Moderate confidence)
250	84466	0.668	0.705	0.562	0.627	m6A site (High confidence)
251	86385	0.67	0.701	0.402	0.565	m6A site (Moderate confidence)
252	87772	0.708	0.489	0.386	0.568	m6A site (Moderate confidence)
253	88332	0.606	0.355	0.5	0.551	m6A site (Low confidence)
254	88829	0.71	0.633	0.359	0.565	m6A site (Moderate confidence)
255	89401	0.665	0.783	0.518	0.612	m6A site (High confidence)
256	89410	0.64	0.687	0.601	0.627	m6A site (High confidence)
257	89679	0.52	0.672	0.715	0.605	m6A site (High confidence)
258	89843	0.457	0.385	0.669	0.538	m6A site (Low confidence)
259	89860	0.864	0.723	0.899	0.871	m6A site (Very high confidence)
260	89876	0.401	0.434	0.777	0.553	m6A site (Low confidence)
261	89972	0.78	0.315	0.879	0.796	m6A site (Very high confidence)
262	89994	0.781	0.257	0.867	0.789	m6A site (Very high confidence)
263	90195	0.811	0.362	0.881	0.817	m6A site (Very high confidence)
264	90219	0.883	0.621	0.9	0.876	m6A site (Very high confidence)
265	90224	0.808	0.445	0.923	0.836	m6A site (Very high confidence)
266	90234	0.847	0.545	0.903	0.854	m6A site (Very high confidence)
267	90266	0.531	0.51	0.689	0.593	m6A site (Moderate confidence)
268	90319	0.562	0.269	0.741	0.619	m6A site (High confidence)
269	91420	0.684	0.731	0.576	0.643	m6A site (High confidence)
270	92457	0.633	0.483	0.589	0.608	m6A site (High confidence)
271	93547	0.586	0.609	0.472	0.541	m6A site (Low confidence)
272	94172	0.634	0.501	0.422	0.542	m6A site (Low confidence)
273	94529	0.515	0.568	0.546	0.53	m6A site (Low confidence)
274	94575	0.688	0.746	0.419	0.583	m6A site (Moderate confidence)
275	102589	0.623	0.659	0.517	0.582	m6A site (Moderate confidence)
276	103033	0.57	0.606	0.541	0.56	m6A site (Moderate confidence)
277	103042	0.565	0.297	0.551	0.546	m6A site (Low confidence)
278	103333	0.65	0.727	0.503	0.595	m6A site (Moderate confidence)
279	103345	0.643	0.794	0.503	0.595	m6A site (Moderate confidence)
280	103424	0.556	0.774	0.564	0.57	m6A site (Moderate confidence)
281	103438	0.598	0.541	0.525	0.566	m6A site (Moderate confidence)
282	103894	0.558	0.457	0.511	0.534	m6A site (Low confidence)
283	104111	0.75	0.707	0.251	0.548	m6A site (Low confidence)
284	104366	0.543	0.352	0.537	0.531	m6A site (Low confidence)
285	104393	0.511	0.531	0.623	0.557	m6A site (Low confidence)
286	104416	0.637	0.593	0.618	0.627	m6A site (High confidence)
287	104427	0.489	0.436	0.614	0.536	m6A site (Low confidence)
288	104493	0.696	0.702	0.581	0.65	m6A site (High confidence)
289	104538	0.66	0.724	0.565	0.625	m6A site (High confidence)
290	105516	0.735	0.697	0.473	0.628	m6A site (High confidence)
291	105585	0.686	0.369	0.396	0.554	m6A site (Low confidence)
292	106301	0.65	0.745	0.626	0.645	m6A site (High confidence)
293	106343	0.571	0.642	0.575	0.576	m6A site (Moderate confidence)
294	109254	0.677	0.441	0.423	0.564	m6A site (Moderate confidence)
295	109528	0.682	0.643	0.312	0.532	m6A site (Low confidence)
296	112128	0.63	0.617	0.674	0.647	m6A site (High confidence)
297	113713	0.708	0.734	0.278	0.537	m6A site (Low confidence)
298	118028	0.568	0.657	0.646	0.603	m6A site (High confidence)
299	118104	0.518	0.364	0.571	0.531	m6A site (Low confidence)
300	119191	0.584	0.415	0.515	0.548	m6A site (Low confidence)
301	120804	0.619	0.08	0.466	0.531	m6A site (Low confidence)
302	125556	0.581	0.594	0.526	0.559	m6A site (Moderate confidence)
303	125659	0.733	0.526	0.548	0.649	m6A site (High confidence)
304	125731	0.653	0.701	0.57	0.622	m6A site (High confidence)
305	125820	0.785	0.748	0.563	0.694	m6A site (Very high confidence)
306	125857	0.662	0.672	0.461	0.582	m6A site (Moderate confidence)
307	128606	0.528	0.622	0.558	0.544	m6A site (Low confidence)
308	129249	0.617	0.378	0.608	0.601	m6A site (High confidence)
309	129494	0.704	0.615	0.425	0.588	m6A site (Moderate confidence)
310	129546	0.71	0.546	0.354	0.559	m6A site (Moderate confidence)
311	130073	0.656	0.308	0.551	0.596	m6A site (Moderate confidence)
312	133590	0.66	0.77	0.625	0.651	m6A site (High confidence)
313	133617	0.54	0.5	0.656	0.584	m6A site (Moderate confidence)
314	133807	0.668	0.268	0.456	0.563	m6A site (Moderate confidence)
315	134884	0.628	0.468	0.763	0.674	m6A site (Very high confidence)
316	134898	0.447	0.615	0.787	0.591	m6A site (Moderate confidence)
317	134972	0.687	0.746	0.759	0.719	m6A site (Very high confidence)
318	135061	0.837	0.54	0.897	0.846	m6A site (Very high confidence)
319	135313	0.581	0.496	0.558	0.567	m6A site (Moderate confidence)
320	135339	0.412	0.356	0.726	0.534	m6A site (Low confidence)
321	135343	0.892	0.623	0.861	0.866	m6A site (Very high confidence)
322	135390	0.53	0.431	0.691	0.589	m6A site (Moderate confidence)
323	136000	0.653	0.628	0.584	0.624	m6A site (High confidence)
324	136100	0.6	0.529	0.455	0.538	m6A site (Low confidence)
325	136161	0.682	0.672	0.415	0.575	m6A site (Moderate confidence)
326	139137	0.686	0.468	0.406	0.563	m6A site (Moderate confidence)
327	139566	0.55	0.357	0.645	0.578	m6A site (Moderate confidence)
328	140663	0.684	0.602	0.335	0.54	m6A site (Low confidence)
329	141536	0.586	0.528	0.699	0.628	m6A site (High confidence)
330	141551	0.689	0.833	0.664	0.686	m6A site (Very high confidence)
331	141775	0.75	0.632	0.412	0.609	m6A site (High confidence)
332	141822	0.606	0.644	0.449	0.545	m6A site (Low confidence)
333	142566	0.611	0.456	0.438	0.534	m6A site (Low confidence)
334	143781	0.634	0.779	0.57	0.615	m6A site (High confidence)
335	144131	0.652	0.772	0.488	0.592	m6A site (Moderate confidence)
336	144724	0.642	0.5	0.758	0.681	m6A site (Very high confidence)
337	144750	0.566	0.66	0.713	0.629	m6A site (High confidence)
338	144825	0.653	0.54	0.431	0.558	m6A site (Moderate confidence)
339	149983	0.616	0.389	0.48	0.55	m6A site (Low confidence)
340	150436	0.596	0.558	0.454	0.537	m6A site (Low confidence)
341	150496	0.664	0.772	0.556	0.626	m6A site (High confidence)
342	150511	0.579	0.585	0.553	0.568	m6A site (Moderate confidence)
343	150688	0.685	0.662	0.355	0.552	m6A site (Low confidence)
344	151486	0.608	0.363	0.47	0.54	m6A site (Low confidence)
345	151573	0.635	0.582	0.548	0.597	m6A site (Moderate confidence)
346	151908	0.684	0.604	0.324	0.536	m6A site (Low confidence)
347	151979	0.704	0.738	0.451	0.605	m6A site (High confidence)
348	152097	0.625	0.536	0.413	0.536	m6A site (Low confidence)
349	154252	0.639	0.56	0.478	0.571	m6A site (Moderate confidence)
350	154938	0.575	0.421	0.539	0.553	m6A site (Low confidence)
351	157913	0.739	0.815	0.412	0.612	m6A site (High confidence)
352	160546	0.642	0.672	0.485	0.581	m6A site (Moderate confidence)
353	160573	0.575	0.582	0.481	0.538	m6A site (Low confidence)
354	161776	0.632	0.424	0.416	0.535	m6A site (Low confidence)
355	163924	0.52	0.578	0.695	0.593	m6A site (Moderate confidence)
356	163963	0.546	0.548	0.689	0.603	m6A site (High confidence)
357	164460	0.46	0.326	0.66	0.533	m6A site (Low confidence)
358	164474	0.588	0.481	0.67	0.615	m6A site (High confidence)
359	167016	0.669	0.677	0.44	0.578	m6A site (Moderate confidence)
360	167041	0.516	0.583	0.545	0.531	m6A site (Low confidence)
361	167050	0.594	0.485	0.623	0.6	m6A site (High confidence)
362	167071	0.645	0.625	0.584	0.619	m6A site (High confidence)

## Sheet: AC16747.2
Number	Position	Score(binary)	Score(knn)	Score(spectrum)	Score(combined)	Decision
1	2154	0.622	0.441	0.443	0.541	m6A site (Low confidence)
2	2309	0.673	0.557	0.48	0.59	m6A site (Moderate confidence)
3	3329	0.702	0.675	0.386	0.574	m6A site (Moderate confidence)
4	5416	0.579	0.625	0.457	0.532	m6A site (Low confidence)
5	5461	0.469	0.363	0.642	0.533	m6A site (Low confidence)
6	5532	0.468	0.478	0.681	0.553	m6A site (Low confidence)
7	5606	0.699	0.668	0.577	0.649	m6A site (High confidence)
8	6393	0.66	0.618	0.347	0.532	m6A site (Low confidence)
9	6891	0.679	0.532	0.465	0.586	m6A site (Moderate confidence)
10	7389	0.733	0.644	0.262	0.54	m6A site (Low confidence)
11	8017	0.489	0.535	0.684	0.569	m6A site (Moderate confidence)
12	9203	0.647	0.396	0.419	0.543	m6A site (Low confidence)
13	9357	0.751	0.639	0.36	0.589	m6A site (Moderate confidence)
14	11448	0.696	0.576	0.313	0.537	m6A site (Low confidence)
15	12982	0.874	0.489	0.76	0.809	m6A site (Very high confidence)
16	13077	0.525	0.576	0.611	0.562	m6A site (Moderate confidence)
17	13159	0.846	0.549	0.918	0.859	m6A site (Very high confidence)
18	13166	0.788	0.542	0.915	0.826	m6A site (Very high confidence)
19	13411	0.491	0.557	0.63	0.55	m6A site (Low confidence)
20	13461	0.576	0.645	0.699	0.628	m6A site (High confidence)
21	13476	0.51	0.584	0.666	0.576	m6A site (Moderate confidence)
22	13717	0.922	0.632	0.795	0.857	m6A site (Very high confidence)
23	14522	0.532	0.62	0.593	0.561	m6A site (Moderate confidence)
24	14551	0.474	0.586	0.599	0.53	m6A site (Low confidence)
25	14592	0.667	0.776	0.584	0.639	m6A site (High confidence)
26	14602	0.469	0.394	0.651	0.538	m6A site (Low confidence)
27	14875	0.546	0.458	0.542	0.54	m6A site (Low confidence)
28	15002	0.707	0.738	0.457	0.609	m6A site (High confidence)
29	15248	0.635	0.663	0.413	0.548	m6A site (Low confidence)
30	15252	0.642	0.575	0.434	0.555	m6A site (Low confidence)
31	15305	0.485	0.318	0.616	0.529	m6A site (Low confidence)
32	16537	0.694	0.785	0.441	0.597	m6A site (Moderate confidence)
33	16868	0.786	0.727	0.188	0.544	m6A site (Low confidence)
34	18997	0.495	0.383	0.655	0.554	m6A site (Low confidence)
35	19364	0.658	0.504	0.469	0.574	m6A site (Moderate confidence)
36	19584	0.596	0.46	0.48	0.543	m6A site (Low confidence)
37	19623	0.611	0.782	0.528	0.586	m6A site (Moderate confidence)
38	19632	0.566	0.672	0.553	0.566	m6A site (Moderate confidence)
39	20260	0.707	0.746	0.405	0.588	m6A site (Moderate confidence)
40	20540	0.75	0.749	0.472	0.639	m6A site (High confidence)
41	20564	0.627	0.61	0.448	0.554	m6A site (Low confidence)
42	21654	0.722	0.177	0.327	0.536	m6A site (Low confidence)
43	22986	0.726	0.727	0.609	0.679	m6A site (Very high confidence)
44	23061	0.683	0.599	0.49	0.601	m6A site (High confidence)
45	23982	0.394	0.525	0.72	0.531	m6A site (Low confidence)
46	24030	0.711	0.762	0.624	0.679	m6A site (Very high confidence)
47	24058	0.45	0.362	0.67	0.533	m6A site (Low confidence)
48	24072	0.595	0.645	0.692	0.636	m6A site (High confidence)
49	24079	0.718	0.729	0.689	0.706	m6A site (Very high confidence)
50	24174	0.606	0.604	0.516	0.57	m6A site (Moderate confidence)
51	24277	0.565	0.383	0.548	0.549	m6A site (Low confidence)
52	24289	0.703	0.601	0.584	0.65	m6A site (High confidence)
53	27566	0.5	0.295	0.602	0.53	m6A site (Low confidence)
54	27604	0.603	0.566	0.783	0.673	m6A site (Very high confidence)
55	27660	0.504	0.572	0.718	0.593	m6A site (Moderate confidence)
56	27686	0.75	0.729	0.702	0.73	m6A site (Very high confidence)
57	27706	0.703	0.801	0.662	0.692	m6A site (Very high confidence)
58	27730	0.473	0.313	0.644	0.533	m6A site (Low confidence)
59	27754	0.665	0.341	0.599	0.622	m6A site (High confidence)
60	28097	0.588	0.276	0.481	0.529	m6A site (Low confidence)
61	28153	0.672	0.429	0.542	0.608	m6A site (High confidence)
62	28255	0.681	0.539	0.502	0.602	m6A site (High confidence)
63	28330	0.686	0.835	0.483	0.612	m6A site (High confidence)
64	28352	0.555	0.468	0.525	0.538	m6A site (Low confidence)
65	29124	0.641	0.744	0.513	0.595	m6A site (Moderate confidence)
66	29164	0.694	0.73	0.404	0.579	m6A site (Moderate confidence)
67	29384	0.577	0.543	0.488	0.54	m6A site (Low confidence)
68	29422	0.688	0.736	0.464	0.601	m6A site (High confidence)
69	29572	0.685	0.629	0.409	0.572	m6A site (Moderate confidence)
70	29871	0.669	0.517	0.645	0.652	m6A site (High confidence)
71	29885	0.645	0.589	0.621	0.632	m6A site (High confidence)
72	29910	0.579	0.634	0.591	0.587	m6A site (Moderate confidence)
73	30084	0.59	0.474	0.627	0.599	m6A site (Moderate confidence)
74	30151	0.45	0.3	0.685	0.537	m6A site (Low confidence)
75	37790	0.717	0.606	0.498	0.624	m6A site (High confidence)
76	40408	0.674	0.642	0.419	0.57	m6A site (Moderate confidence)
77	41376	0.528	0.621	0.572	0.55	m6A site (Low confidence)
78	42647	0.607	0.695	0.536	0.583	m6A site (Moderate confidence)
79	42701	0.56	0.642	0.62	0.588	m6A site (Moderate confidence)
80	42855	0.531	0.345	0.57	0.537	m6A site (Low confidence)
81	42886	0.563	0.334	0.595	0.564	m6A site (Moderate confidence)
82	45124	0.717	0.576	0.455	0.605	m6A site (High confidence)
83	45186	0.611	0.535	0.433	0.536	m6A site (Low confidence)
84	45486	0.691	0.649	0.442	0.589	m6A site (Moderate confidence)
85	46010	0.657	0.601	0.373	0.54	m6A site (Low confidence)
86	46603	0.575	0.685	0.607	0.593	m6A site (Moderate confidence)
87	47484	0.641	0.551	0.458	0.563	m6A site (Moderate confidence)
88	48959	0.492	0.561	0.582	0.531	m6A site (Low confidence)
89	50050	0.695	0.578	0.36	0.555	m6A site (Low confidence)
90	50214	0.643	0.727	0.439	0.565	m6A site (Moderate confidence)
91	54703	0.735	0.619	0.344	0.572	m6A site (Moderate confidence)
92	55670	0.676	0.695	0.605	0.648	m6A site (High confidence)
93	55806	0.607	0.651	0.574	0.596	m6A site (Moderate confidence)
94	55903	0.576	0.476	0.509	0.544	m6A site (Low confidence)
95	57371	0.691	0.745	0.312	0.542	m6A site (Low confidence)
96	58386	0.569	0.623	0.509	0.547	m6A site (Low confidence)
97	60025	0.666	0.244	0.522	0.587	m6A site (Moderate confidence)
98	62334	0.585	0.451	0.477	0.535	m6A site (Low confidence)
99	64463	0.715	0.584	0.304	0.544	m6A site (Low confidence)
100	64813	0.593	0.636	0.533	0.571	m6A site (Moderate confidence)
101	64848	0.598	0.59	0.55	0.578	m6A site (Moderate confidence)
102	64863	0.509	0.468	0.593	0.54	m6A site (Low confidence)
103	66171	0.629	0.451	0.411	0.532	m6A site (Low confidence)
104	71710	0.517	0.665	0.566	0.544	m6A site (Low confidence)
105	71967	0.648	0.746	0.475	0.584	m6A site (Moderate confidence)
106	74321	0.674	0.661	0.33	0.536	m6A site (Low confidence)
107	75842	0.691	0.645	0.624	0.661	m6A site (High confidence)
108	75856	0.506	0.406	0.587	0.533	m6A site (Low confidence)
109	75961	0.634	0.602	0.533	0.592	m6A site (Moderate confidence)
110	76050	0.543	0.319	0.546	0.533	m6A site (Low confidence)
111	77946	0.866	0.566	0.727	0.795	m6A site (Very high confidence)
112	78426	0.666	0.64	0.464	0.583	m6A site (Moderate confidence)
113	78941	0.803	0.672	0.318	0.602	m6A site (High confidence)
114	79084	0.708	0.72	0.59	0.661	m6A site (High confidence)
115	79088	0.856	0.248	0.782	0.796	m6A site (Very high confidence)
116	79150	0.683	0.8	0.354	0.557	m6A site (Low confidence)
117	79393	0.682	0.643	0.504	0.608	m6A site (High confidence)
118	79505	0.628	0.55	0.602	0.614	m6A site (High confidence)
119	79526	0.739	0.2	0.852	0.757	m6A site (Very high confidence)
120	79585	0.736	0.291	0.889	0.774	m6A site (Very high confidence)
121	79590	0.848	0.484	0.895	0.849	m6A site (Very high confidence)
122	82828	0.557	0.303	0.535	0.535	m6A site (Low confidence)
123	85381	0.678	0.652	0.402	0.566	m6A site (Moderate confidence)
124	85665	0.581	0.384	0.48	0.531	m6A site (Low confidence)
125	87252	0.654	0.494	0.469	0.572	m6A site (Moderate confidence)
126	87342	0.66	0.711	0.492	0.595	m6A site (Moderate confidence)
127	88467	0.752	0.681	0.24	0.543	m6A site (Low confidence)
128	88918	0.767	0.8	0.437	0.637	m6A site (High confidence)
129	89010	0.565	0.582	0.516	0.546	m6A site (Low confidence)
130	89226	0.693	0.703	0.504	0.617	m6A site (High confidence)
131	90646	0.795	0.777	0.579	0.707	m6A site (Very high confidence)
132	90708	0.503	0.528	0.596	0.541	m6A site (Low confidence)
133	90735	0.596	0.364	0.591	0.582	m6A site (Moderate confidence)
134	92563	0.605	0.175	0.602	0.582	m6A site (Moderate confidence)
135	92605	0.566	0.642	0.575	0.573	m6A site (Moderate confidence)
136	97720	0.655	0.713	0.422	0.565	m6A site (Moderate confidence)
137	97849	0.669	0.692	0.369	0.55	m6A site (Low confidence)
138	98356	0.619	0.5	0.621	0.613	m6A site (High confidence)
139	98853	0.546	0.798	0.521	0.548	m6A site (Low confidence)
140	99296	0.632	0.371	0.41	0.53	m6A site (Low confidence)
141	105609	0.708	0.584	0.392	0.576	m6A site (Moderate confidence)
142	106181	0.641	0.768	0.576	0.621	m6A site (High confidence)
143	106202	0.614	0.68	0.549	0.591	m6A site (Moderate confidence)
144	106229	0.564	0.654	0.613	0.588	m6A site (Moderate confidence)
145	106291	0.662	0.588	0.602	0.634	m6A site (High confidence)
146	107834	0.613	0.746	0.658	0.638	m6A site (High confidence)
147	108016	0.703	0.741	0.325	0.554	m6A site (Low confidence)
148	108677	0.632	0.61	0.441	0.554	m6A site (Low confidence)
149	109393	0.639	0.487	0.434	0.549	m6A site (Low confidence)
150	109414	0.688	0.721	0.467	0.601	m6A site (High confidence)
151	109460	0.675	0.65	0.535	0.617	m6A site (High confidence)
152	109567	0.454	0.457	0.704	0.554	m6A site (Low confidence)
153	109601	0.475	0.451	0.621	0.532	m6A site (Low confidence)
154	109994	0.662	0.536	0.591	0.627	m6A site (High confidence)
155	110005	0.645	0.481	0.601	0.619	m6A site (High confidence)
156	110519	0.622	0.797	0.452	0.563	m6A site (Moderate confidence)
157	110534	0.595	0.663	0.493	0.557	m6A site (Low confidence)
158	110703	0.687	0.713	0.59	0.649	m6A site (High confidence)
159	110713	0.514	0.588	0.586	0.546	m6A site (Low confidence)
160	111112	0.629	0.648	0.507	0.581	m6A site (Moderate confidence)
161	111622	0.722	0.744	0.561	0.658	m6A site (High confidence)
162	112598	0.71	0.548	0.55	0.638	m6A site (High confidence)
163	114978	0.527	0.726	0.682	0.598	m6A site (Moderate confidence)
164	115044	0.634	0.684	0.585	0.617	m6A site (High confidence)
165	115172	0.579	0.786	0.537	0.573	m6A site (Moderate confidence)
166	115413	0.778	0.631	0.651	0.72	m6A site (Very high confidence)
167	115668	0.757	0.797	0.579	0.688	m6A site (Very high confidence)
168	115766	0.627	0.872	0.507	0.591	m6A site (Moderate confidence)
169	116112	0.63	0.647	0.562	0.603	m6A site (High confidence)
170	116453	0.561	0.235	0.713	0.606	m6A site (High confidence)
171	116462	0.614	0.491	0.681	0.635	m6A site (High confidence)
172	116546	0.512	0.434	0.602	0.544	m6A site (Low confidence)
173	116616	0.467	0.398	0.692	0.554	m6A site (Low confidence)
174	117251	0.794	0.761	0.671	0.743	m6A site (Very high confidence)
175	117259	0.653	0.669	0.661	0.657	m6A site (High confidence)
176	117266	0.622	0.64	0.676	0.644	m6A site (High confidence)
177	117283	0.484	0.63	0.641	0.554	m6A site (Low confidence)
178	117298	0.698	0.595	0.647	0.672	m6A site (Very high confidence)
179	118557	0.636	0.384	0.574	0.598	m6A site (Moderate confidence)
180	119127	0.559	0.553	0.56	0.559	m6A site (Moderate confidence)
181	122374	0.661	0.683	0.345	0.536	m6A site (Low confidence)
182	122774	0.532	0.628	0.526	0.534	m6A site (Low confidence)
183	122808	0.496	0.577	0.572	0.53	m6A site (Low confidence)
184	122834	0.72	0.604	0.633	0.679	m6A site (Very high confidence)
185	122849	0.702	0.636	0.574	0.647	m6A site (High confidence)
186	123021	0.635	0.683	0.437	0.558	m6A site (Moderate confidence)
187	129606	0.554	0.603	0.644	0.592	m6A site (Moderate confidence)
188	129654	0.572	0.26	0.67	0.596	m6A site (Moderate confidence)
189	129966	0.539	0.359	0.613	0.56	m6A site (Moderate confidence)
190	130542	0.657	0.58	0.434	0.564	m6A site (Moderate confidence)
191	130635	0.426	0.285	0.76	0.552	m6A site (Low confidence)
192	130665	0.478	0.266	0.724	0.566	m6A site (Moderate confidence)
193	130709	0.593	0.597	0.485	0.55	m6A site (Low confidence)
194	133339	0.698	0.578	0.342	0.549	m6A site (Low confidence)
195	134190	0.594	0.66	0.55	0.579	m6A site (Moderate confidence)
196	135091	0.607	0.475	0.474	0.547	m6A site (Low confidence)
197	135448	0.731	0.548	0.328	0.561	m6A site (Moderate confidence)
198	136853	0.616	0.502	0.492	0.561	m6A site (Moderate confidence)
199	137213	0.595	0.645	0.468	0.547	m6A site (Low confidence)
200	137970	0.695	0.651	0.365	0.561	m6A site (Moderate confidence)
201	138773	0.711	0.702	0.455	0.608	m6A site (High confidence)
202	138852	0.616	0.612	0.411	0.534	m6A site (Low confidence)
203	138928	0.634	0.653	0.395	0.539	m6A site (Low confidence)
204	138976	0.77	0.828	0.412	0.63	m6A site (High confidence)
205	139477	0.569	0.584	0.613	0.587	m6A site (Moderate confidence)
206	139555	0.616	0.417	0.451	0.54	m6A site (Low confidence)
207	139596	0.72	0.663	0.352	0.57	m6A site (Moderate confidence)
208	140143	0.639	0.534	0.388	0.533	m6A site (Low confidence)
209	140529	0.644	0.666	0.634	0.641	m6A site (High confidence)
210	140610	0.492	0.542	0.631	0.55	m6A site (Low confidence)
211	143999	0.685	0.697	0.419	0.579	m6A site (Moderate confidence)
212	144092	0.672	0.153	0.527	0.588	m6A site (Moderate confidence)
213	144139	0.738	0.513	0.583	0.665	m6A site (High confidence)

## Sheet: AC018529.1
Number	Position	Score(binary)	Score(knn)	Score(spectrum)	Score(combined)	Decision
1	164	0.529	0.798	0.566	0.557	m6A site (Low confidence)
2	217	0.518	0.694	0.562	0.544	m6A site (Low confidence)
3	248	0.621	0.751	0.519	0.586	m6A site (Moderate confidence)
4	790	0.67	0.787	0.431	0.58	m6A site (Moderate confidence)
5	1444	0.684	0.588	0.454	0.587	m6A site (Moderate confidence)
6	2657	0.633	0.763	0.428	0.557	m6A site (Low confidence)
7	3335	0.697	0.59	0.415	0.578	m6A site (Moderate confidence)
8	4823	0.568	0.48	0.516	0.542	m6A site (Low confidence)
9	5007	0.653	0.496	0.674	0.654	m6A site (High confidence)
10	5049	0.473	0.585	0.664	0.555	m6A site (Low confidence)
11	5074	0.467	0.638	0.696	0.567	m6A site (Moderate confidence)
12	5094	0.611	0.739	0.714	0.659	m6A site (High confidence)
13	5138	0.448	0.456	0.745	0.567	m6A site (Moderate confidence)
14	5178	0.524	0.758	0.689	0.602	m6A site (High confidence)
15	5201	0.676	0.693	0.653	0.667	m6A site (High confidence)
16	5499	0.586	0.684	0.706	0.639	m6A site (High confidence)
17	5540	0.56	0.666	0.711	0.625	m6A site (High confidence)
18	5577	0.579	0.551	0.745	0.644	m6A site (High confidence)
19	5647	0.361	0.392	0.79	0.534	m6A site (Low confidence)
20	5699	0.412	0.318	0.736	0.537	m6A site (Low confidence)
21	5735	0.515	0.642	0.617	0.562	m6A site (Moderate confidence)
22	5823	0.751	0.752	0.571	0.679	m6A site (Very high confidence)
23	6196	0.495	0.5	0.636	0.552	m6A site (Low confidence)
24	6203	0.707	0.7	0.665	0.69	m6A site (Very high confidence)
25	6355	0.444	0.543	0.697	0.55	m6A site (Low confidence)
26	6373	0.48	0.566	0.669	0.56	m6A site (Moderate confidence)
27	6379	0.498	0.616	0.684	0.578	m6A site (Moderate confidence)
28	6497	0.477	0.56	0.625	0.54	m6A site (Low confidence)
29	6672	0.638	0.31	0.414	0.532	m6A site (Low confidence)
30	7177	0.571	0.457	0.523	0.546	m6A site (Low confidence)
31	7241	0.687	0.591	0.479	0.599	m6A site (Moderate confidence)
32	7697	0.721	0.744	0.301	0.554	m6A site (Low confidence)
33	8042	0.652	0.593	0.619	0.636	m6A site (High confidence)
34	8046	0.574	0.516	0.624	0.591	m6A site (Moderate confidence)
35	8078	0.539	0.497	0.642	0.578	m6A site (Moderate confidence)
36	8171	0.635	0.27	0.587	0.597	m6A site (Moderate confidence)
37	8780	0.651	0.611	0.424	0.558	m6A site (Moderate confidence)
38	8871	0.733	0.837	0.552	0.665	m6A site (High confidence)
39	8912	0.613	0.674	0.553	0.592	m6A site (Moderate confidence)
40	9200	0.702	0.7	0.433	0.594	m6A site (Moderate confidence)
41	9515	0.696	0.426	0.425	0.574	m6A site (Moderate confidence)
42	9578	0.621	0.614	0.452	0.553	m6A site (Low confidence)
43	9642	0.678	0.525	0.399	0.558	m6A site (Moderate confidence)
44	10299	0.565	0.082	0.585	0.549	m6A site (Low confidence)
45	10337	0.594	0.525	0.643	0.61	m6A site (High confidence)
46	10375	0.554	0.793	0.607	0.587	m6A site (Moderate confidence)
47	10798	0.613	0.374	0.751	0.656	m6A site (High confidence)
48	10817	0.516	0.475	0.755	0.61	m6A site (High confidence)
49	10878	0.463	0.492	0.772	0.588	m6A site (Moderate confidence)
50	10887	0.475	0.51	0.781	0.599	m6A site (Moderate confidence)
51	10906	0.427	0.326	0.726	0.542	m6A site (Low confidence)
52	11916	0.668	0.656	0.456	0.582	m6A site (Moderate confidence)
53	12163	0.47	0.399	0.719	0.566	m6A site (Moderate confidence)
54	12200	0.455	0.297	0.706	0.547	m6A site (Low confidence)
55	12211	0.46	0.416	0.67	0.542	m6A site (Low confidence)
56	12296	0.494	0.444	0.743	0.591	m6A site (Moderate confidence)
57	12822	0.473	0.483	0.616	0.531	m6A site (Low confidence)
58	12835	0.542	0.572	0.609	0.57	m6A site (Moderate confidence)
59	12882	0.657	0.642	0.498	0.592	m6A site (Moderate confidence)
60	12950	0.66	0.528	0.439	0.565	m6A site (Moderate confidence)
61	13077	0.569	0.314	0.507	0.531	m6A site (Low confidence)
62	13136	0.605	0.457	0.592	0.592	m6A site (Moderate confidence)
63	13174	0.609	0.701	0.588	0.605	m6A site (High confidence)
64	13221	0.666	0.834	0.589	0.643	m6A site (High confidence)
65	13268	0.684	0.792	0.548	0.635	m6A site (High confidence)
66	13314	0.605	0.615	0.569	0.591	m6A site (Moderate confidence)
67	13361	0.595	0.647	0.503	0.56	m6A site (Moderate confidence)
68	13603	0.683	0.63	0.429	0.578	m6A site (Moderate confidence)
69	14307	0.696	0.746	0.5	0.62	m6A site (High confidence)
70	14467	0.62	0.626	0.61	0.616	m6A site (High confidence)
71	14514	0.529	0.495	0.627	0.566	m6A site (Moderate confidence)
72	14609	0.619	0.476	0.418	0.531	m6A site (Low confidence)
73	14679	0.678	0.58	0.472	0.59	m6A site (Moderate confidence)
74	15742	0.723	0.721	0.615	0.679	m6A site (Very high confidence)
75	16055	0.721	0.821	0.674	0.707	m6A site (Very high confidence)
76	16122	0.586	0.454	0.593	0.582	m6A site (Moderate confidence)
77	16136	0.686	0.609	0.569	0.635	m6A site (High confidence)
78	16180	0.489	0.489	0.659	0.557	m6A site (Low confidence)
79	16184	0.576	0.646	0.646	0.607	m6A site (High confidence)
80	17022	0.701	0.686	0.343	0.557	m6A site (Low confidence)
81	17163	0.59	0.482	0.482	0.541	m6A site (Low confidence)
82	17311	0.582	0.662	0.485	0.547	m6A site (Low confidence)
83	17482	0.619	0.661	0.598	0.613	m6A site (High confidence)
84	17585	0.607	0.594	0.543	0.58	m6A site (Moderate confidence)
85	17832	0.635	0.27	0.539	0.578	m6A site (Moderate confidence)
86	19022	0.569	0.624	0.565	0.57	m6A site (Moderate confidence)
87	19039	0.517	0.537	0.602	0.552	m6A site (Low confidence)
88	19072	0.511	0.599	0.567	0.537	m6A site (Low confidence)
89	19138	0.574	0.388	0.545	0.553	m6A site (Low confidence)
90	19397	0.596	0.404	0.486	0.542	m6A site (Low confidence)
91	19490	0.446	0.366	0.682	0.536	m6A site (Low confidence)
92	19511	0.471	0.449	0.762	0.586	m6A site (Moderate confidence)
93	19521	0.576	0.725	0.758	0.656	m6A site (High confidence)
94	19527	0.638	0.662	0.708	0.667	m6A site (High confidence)
95	19542	0.561	0.525	0.718	0.622	m6A site (High confidence)
96	19575	0.535	0.373	0.669	0.58	m6A site (Moderate confidence)
97	20104	0.541	0.289	0.637	0.567	m6A site (Moderate confidence)
98	20120	0.527	0.474	0.675	0.583	m6A site (Moderate confidence)
99	20153	0.574	0.644	0.689	0.624	m6A site (High confidence)
100	20820	0.612	0.451	0.481	0.552	m6A site (Low confidence)
101	20880	0.578	0.489	0.597	0.581	m6A site (Moderate confidence)
102	21011	0.622	0.616	0.466	0.559	m6A site (Moderate confidence)
103	21046	0.639	0.691	0.401	0.546	m6A site (Low confidence)
104	21706	0.614	0.579	0.57	0.594	m6A site (Moderate confidence)
105	21782	0.598	0.424	0.477	0.541	m6A site (Low confidence)
106	22001	0.566	0.411	0.607	0.574	m6A site (Moderate confidence)
107	22045	0.416	0.601	0.751	0.559	m6A site (Moderate confidence)
108	22139	0.512	0.567	0.637	0.565	m6A site (Moderate confidence)
109	22190	0.658	0.764	0.526	0.61	m6A site (High confidence)
110	22454	0.709	0.085	0.583	0.627	m6A site (High confidence)
111	22510	0.573	0.711	0.613	0.595	m6A site (Moderate confidence)
112	22798	0.644	0.286	0.467	0.555	m6A site (Low confidence)
113	22855	0.712	0.76	0.407	0.592	m6A site (Moderate confidence)
114	22876	0.599	0.652	0.445	0.54	m6A site (Low confidence)
115	24280	0.689	0.505	0.41	0.568	m6A site (Moderate confidence)
116	25037	0.708	0.671	0.554	0.644	m6A site (High confidence)
117	25290	0.601	0.47	0.514	0.56	m6A site (Moderate confidence)
118	25338	0.685	0.574	0.547	0.624	m6A site (High confidence)
119	25973	0.445	0.575	0.692	0.55	m6A site (Low confidence)
120	26017	0.475	0.396	0.657	0.544	m6A site (Low confidence)
121	26210	0.561	0.594	0.69	0.614	m6A site (High confidence)
122	26266	0.592	0.648	0.688	0.633	m6A site (High confidence)
123	26381	0.411	0.453	0.736	0.543	m6A site (Low confidence)
124	26469	0.727	0.788	0.697	0.718	m6A site (Very high confidence)
125	26485	0.663	0.354	0.64	0.638	m6A site (High confidence)
126	26885	0.602	0.635	0.476	0.553	m6A site (Low confidence)
127	27361	0.59	0.621	0.46	0.54	m6A site (Low confidence)
128	27445	0.602	0.551	0.616	0.605	m6A site (High confidence)
129	27618	0.509	0.371	0.643	0.556	m6A site (Low confidence)
130	27730	0.612	0.522	0.43	0.535	m6A site (Low confidence)
131	28306	0.668	0.789	0.685	0.681	m6A site (Very high confidence)
132	28416	0.635	0.811	0.61	0.634	m6A site (High confidence)
133	28440	0.715	0.73	0.594	0.667	m6A site (High confidence)
134	28601	0.579	0.821	0.544	0.577	m6A site (Moderate confidence)
135	28774	0.529	0.798	0.556	0.553	m6A site (Low confidence)
136	28827	0.518	0.694	0.558	0.543	m6A site (Low confidence)
137	28858	0.621	0.753	0.566	0.605	m6A site (High confidence)
138	29793	0.561	0.394	0.546	0.546	m6A site (Low confidence)
139	30603	0.558	0.682	0.573	0.57	m6A site (Moderate confidence)
140	30612	0.582	0.586	0.529	0.561	m6A site (Moderate confidence)
141	31030	0.48	0.346	0.622	0.53	m6A site (Low confidence)
142	31059	0.633	0.556	0.51	0.58	m6A site (Moderate confidence)
143	31092	0.649	0.559	0.415	0.551	m6A site (Low confidence)
144	31564	0.597	0.482	0.526	0.562	m6A site (Moderate confidence)
145	32281	0.632	0.373	0.526	0.576	m6A site (Moderate confidence)
146	32444	0.603	0.653	0.639	0.62	m6A site (High confidence)
147	32466	0.796	0.823	0.627	0.729	m6A site (Very high confidence)
148	32486	0.799	0.615	0.547	0.689	m6A site (Very high confidence)
149	33776	0.635	0.481	0.429	0.545	m6A site (Low confidence)
150	33861	0.548	0.549	0.578	0.56	m6A site (Moderate confidence)
151	33957	0.713	0.714	0.509	0.631	m6A site (High confidence)
152	34135	0.538	0.499	0.575	0.551	m6A site (Low confidence)
153	34202	0.533	0.321	0.604	0.55	m6A site (Low confidence)
154	34228	0.675	0.468	0.541	0.611	m6A site (High confidence)
155	34490	0.614	0.642	0.419	0.537	m6A site (Low confidence)
156	34572	0.694	0.662	0.372	0.563	m6A site (Moderate confidence)
157	35149	0.732	0.643	0.726	0.725	m6A site (Very high confidence)
158	35208	0.491	0.601	0.578	0.531	m6A site (Low confidence)
159	35237	0.679	0.614	0.551	0.624	m6A site (High confidence)
160	35356	0.681	0.618	0.515	0.611	m6A site (High confidence)
161	35381	0.57	0.236	0.519	0.533	m6A site (Low confidence)
162	35636	0.453	0.441	0.654	0.533	m6A site (Low confidence)
163	36400	0.62	0.602	0.461	0.555	m6A site (Low confidence)
164	36519	0.61	0.385	0.54	0.571	m6A site (Moderate confidence)
165	37208	0.664	0.597	0.339	0.53	m6A site (Low confidence)
166	37584	0.724	0.748	0.591	0.672	m6A site (Very high confidence)
167	37677	0.563	0.439	0.56	0.555	m6A site (Low confidence)
168	38195	0.557	0.552	0.56	0.558	m6A site (Moderate confidence)
169	38247	0.618	0.553	0.633	0.621	m6A site (High confidence)
170	38278	0.612	0.46	0.808	0.683	m6A site (Very high confidence)
171	38327	0.379	0.491	0.842	0.569	m6A site (Moderate confidence)
172	38392	0.733	0.658	0.628	0.687	m6A site (Very high confidence)
173	38525	0.669	0.704	0.549	0.623	m6A site (High confidence)
174	38557	0.453	0.29	0.713	0.549	m6A site (Low confidence)
175	39370	0.648	0.71	0.544	0.609	m6A site (High confidence)
176	39837	0.631	0.276	0.69	0.637	m6A site (High confidence)
177	39857	0.557	0.605	0.697	0.615	m6A site (High confidence)
178	39874	0.622	0.662	0.774	0.685	m6A site (Very high confidence)
179	39944	0.627	0.522	0.607	0.614	m6A site (High confidence)
180	39983	0.585	0.408	0.576	0.573	m6A site (Moderate confidence)
181	40054	0.58	0.662	0.617	0.598	m6A site (Moderate confidence)
182	40287	0.509	0.603	0.623	0.559	m6A site (Moderate confidence)
183	40988	0.66	0.593	0.419	0.56	m6A site (Moderate confidence)
184	41303	0.633	0.355	0.522	0.574	m6A site (Moderate confidence)
185	41333	0.632	0.302	0.514	0.568	m6A site (Moderate confidence)
186	42099	0.66	0.587	0.594	0.63	m6A site (High confidence)
187	42234	0.509	0.603	0.595	0.548	m6A site (Low confidence)
188	43190	0.435	0.497	0.679	0.536	m6A site (Low confidence)
189	43371	0.593	0.437	0.582	0.581	m6A site (Moderate confidence)
190	43415	0.573	0.521	0.513	0.546	m6A site (Low confidence)
191	43483	0.567	0.618	0.473	0.532	m6A site (Low confidence)
192	43518	0.686	0.465	0.439	0.576	m6A site (Moderate confidence)
193	43553	0.667	0.507	0.45	0.572	m6A site (Moderate confidence)
194	43826	0.682	0.641	0.489	0.602	m6A site (High confidence)
195	43895	0.71	0.679	0.45	0.604	m6A site (High confidence)
196	43917	0.616	0.611	0.464	0.555	m6A site (Low confidence)
197	43960	0.626	0.554	0.394	0.529	m6A site (Low confidence)
198	43966	0.705	0.502	0.388	0.568	m6A site (Moderate confidence)
199	44148	0.601	0.29	0.63	0.597	m6A site (Moderate confidence)
200	45140	0.589	0.681	0.64	0.614	m6A site (High confidence)
201	45228	0.539	0.331	0.602	0.553	m6A site (Low confidence)
202	45970	0.707	0.666	0.471	0.61	m6A site (High confidence)
203	45998	0.61	0.582	0.5	0.565	m6A site (Moderate confidence)
204	46038	0.72	0.721	0.515	0.638	m6A site (High confidence)
205	46634	0.742	0.691	0.42	0.611	m6A site (High confidence)
206	48429	0.602	0.428	0.466	0.539	m6A site (Low confidence)
207	48892	0.696	0.717	0.56	0.642	m6A site (High confidence)
208	48942	0.712	0.528	0.543	0.635	m6A site (High confidence)
209	49606	0.678	0.636	0.615	0.651	m6A site (High confidence)
210	49815	0.482	0.762	0.75	0.603	m6A site (High confidence)
211	49922	0.622	0.844	0.569	0.612	m6A site (High confidence)
212	49953	0.518	0.81	0.576	0.555	m6A site (Low confidence)
213	49984	0.621	0.748	0.55	0.599	m6A site (Moderate confidence)
214	50448	0.641	0.782	0.509	0.595	m6A site (Moderate confidence)
215	50478	0.585	0.714	0.576	0.588	m6A site (Moderate confidence)
216	50598	0.61	0.561	0.568	0.591	m6A site (Moderate confidence)
217	51369	0.725	0.668	0.479	0.623	m6A site (High confidence)
218	51997	0.718	0.718	0.402	0.591	m6A site (Moderate confidence)
219	52129	0.585	0.849	0.539	0.58	m6A site (Moderate confidence)
220	52332	0.601	0.435	0.455	0.534	m6A site (Low confidence)
221	52388	0.701	0.436	0.406	0.569	m6A site (Moderate confidence)
222	53008	0.684	0.572	0.532	0.617	m6A site (High confidence)
223	53205	0.483	0.479	0.699	0.569	m6A site (Moderate confidence)
224	53363	0.59	0.612	0.459	0.538	m6A site (Low confidence)
225	53587	0.668	0.649	0.386	0.554	m6A site (Low confidence)
226	54304	0.602	0.428	0.466	0.539	m6A site (Low confidence)
227	55215	0.721	0.671	0.606	0.672	m6A site (Very high confidence)
228	55543	0.646	0.779	0.436	0.568	m6A site (Moderate confidence)
229	55650	0.602	0.716	0.584	0.6	m6A site (High confidence)
230	55720	0.577	0.61	0.698	0.627	m6A site (High confidence)
231	55762	0.524	0.622	0.773	0.628	m6A site (High confidence)
232	55919	0.628	0.594	0.512	0.579	m6A site (Moderate confidence)
233	56125	0.673	0.757	0.454	0.59	m6A site (Moderate confidence)
234	57869	0.442	0.585	0.785	0.586	m6A site (Moderate confidence)
235	57916	0.394	0.467	0.778	0.551	m6A site (Low confidence)
236	57971	0.663	0.645	0.537	0.612	m6A site (High confidence)
237	58178	0.717	0.747	0.665	0.698	m6A site (Very high confidence)
238	58277	0.451	0.663	0.695	0.559	m6A site (Moderate confidence)
239	58636	0.478	0.565	0.635	0.545	m6A site (Low confidence)
240	58650	0.688	0.552	0.539	0.621	m6A site (High confidence)
241	59317	0.643	0.716	0.677	0.66	m6A site (High confidence)
242	59356	0.544	0.598	0.726	0.619	m6A site (High confidence)
243	59660	0.582	0.459	0.54	0.559	m6A site (Moderate confidence)
244	59747	0.578	0.623	0.553	0.57	m6A site (Moderate confidence)
245	59813	0.498	0.487	0.635	0.552	m6A site (Low confidence)
246	59894	0.633	0.81	0.649	0.648	m6A site (High confidence)
247	59898	0.614	0.637	0.656	0.631	m6A site (High confidence)
248	59906	0.613	0.599	0.644	0.624	m6A site (High confidence)
249	60176	0.771	0.76	0.54	0.678	m6A site (Very high confidence)
250	60560	0.573	0.674	0.59	0.585	m6A site (Moderate confidence)
251	60575	0.491	0.399	0.662	0.554	m6A site (Low confidence)
252	60938	0.523	0.637	0.576	0.55	m6A site (Low confidence)
253	60948	0.578	0.6	0.565	0.574	m6A site (Moderate confidence)
254	60964	0.51	0.576	0.589	0.545	m6A site (Low confidence)
255	60977	0.69	0.723	0.65	0.676	m6A site (Very high confidence)
256	61082	0.552	0.472	0.556	0.55	m6A site (Low confidence)
257	61556	0.511	0.424	0.622	0.551	m6A site (Low confidence)
258	61810	0.719	0.605	0.487	0.62	m6A site (High confidence)
259	61834	0.602	0.552	0.515	0.565	m6A site (Moderate confidence)
260	61969	0.59	0.504	0.602	0.591	m6A site (Moderate confidence)
261	62007	0.751	0.674	0.64	0.703	m6A site (Very high confidence)
262	62114	0.638	0.393	0.566	0.597	m6A site (Moderate confidence)

## Sheet: AC026355.2
Number	Position	Score(binary)	Score(knn)	Score(spectrum)	Score(combined)	Decision
1	253	0.716	0.601	0.457	0.607	m6A site (High confidence)
2	1164	0.73	0.661	0.469	0.622	m6A site (High confidence)
3	1362	0.562	0.558	0.522	0.545	m6A site (Low confidence)
4	1964	0.755	0.752	0.55	0.673	m6A site (Very high confidence)
5	2749	0.692	0.554	0.421	0.576	m6A site (Moderate confidence)
6	3396	0.558	0.628	0.561	0.562	m6A site (Moderate confidence)
7	3598	0.673	0.732	0.843	0.744	m6A site (Very high confidence)
8	3621	0.635	0.701	0.841	0.721	m6A site (Very high confidence)
9	3642	0.369	0.422	0.8	0.544	m6A site (Low confidence)
10	3655	0.665	0.768	0.761	0.708	m6A site (Very high confidence)
11	3667	0.395	0.532	0.737	0.539	m6A site (Low confidence)
12	3697	0.438	0.569	0.69	0.545	m6A site (Low confidence)
13	3710	0.68	0.711	0.649	0.669	m6A site (High confidence)
14	3748	0.55	0.406	0.661	0.587	m6A site (Moderate confidence)
15	3833	0.651	0.703	0.625	0.643	m6A site (High confidence)
16	3881	0.696	0.798	0.61	0.667	m6A site (High confidence)
17	3916	0.503	0.526	0.797	0.622	m6A site (High confidence)
18	3945	0.434	0.427	0.795	0.578	m6A site (Moderate confidence)
19	3954	0.528	0.533	0.766	0.624	m6A site (High confidence)
20	3986	0.479	0.419	0.71	0.568	m6A site (Moderate confidence)
21	4008	0.404	0.63	0.697	0.532	m6A site (Low confidence)
22	4134	0.637	0.609	0.582	0.613	m6A site (High confidence)
23	4322	0.565	0.565	0.608	0.582	m6A site (Moderate confidence)
24	4400	0.471	0.562	0.618	0.534	m6A site (Low confidence)
25	4417	0.747	0.831	0.651	0.713	m6A site (Very high confidence)
26	4426	0.644	0.752	0.657	0.655	m6A site (High confidence)
27	4450	0.739	0.818	0.622	0.696	m6A site (Very high confidence)
28	4533	0.603	0.3	0.636	0.601	m6A site (High confidence)
29	4882	0.682	0.683	0.545	0.627	m6A site (High confidence)
30	4944	0.664	0.74	0.586	0.637	m6A site (High confidence)
31	4992	0.597	0.649	0.595	0.598	m6A site (Moderate confidence)
32	5004	0.762	0.639	0.629	0.703	m6A site (Very high confidence)
33	5095	0.513	0.314	0.608	0.541	m6A site (Low confidence)
34	5115	0.496	0.544	0.686	0.574	m6A site (Moderate confidence)
35	5170	0.608	0.533	0.649	0.62	m6A site (High confidence)
36	5201	0.647	0.601	0.657	0.648	m6A site (High confidence)
37	5292	0.542	0.456	0.562	0.545	m6A site (Low confidence)
38	5301	0.699	0.513	0.523	0.619	m6A site (High confidence)
39	5405	0.671	0.569	0.398	0.557	m6A site (Low confidence)
40	6104	0.701	0.683	0.429	0.591	m6A site (Moderate confidence)
41	6161	0.679	0.621	0.41	0.568	m6A site (Moderate confidence)
42	6293	0.651	0.656	0.405	0.552	m6A site (Low confidence)
43	6349	0.665	0.708	0.408	0.565	m6A site (Moderate confidence)
44	6563	0.448	0.595	0.633	0.529	m6A site (Low confidence)
45	8205	0.561	0.503	0.601	0.574	m6A site (Moderate confidence)
46	8433	0.622	0.668	0.513	0.58	m6A site (Moderate confidence)
47	8532	0.584	0.721	0.498	0.556	m6A site (Low confidence)
48	9054	0.611	0.576	0.452	0.546	m6A site (Low confidence)
49	9255	0.587	0.678	0.447	0.535	m6A site (Low confidence)
50	9317	0.675	0.79	0.581	0.643	m6A site (High confidence)
51	10168	0.678	0.405	0.485	0.587	m6A site (Moderate confidence)
52	10277	0.606	0.77	0.502	0.572	m6A site (Moderate confidence)
53	10958	0.629	0.507	0.422	0.54	m6A site (Low confidence)
54	11188	0.698	0.527	0.352	0.551	m6A site (Low confidence)
55	11385	0.561	0.596	0.592	0.575	m6A site (Moderate confidence)
56	11466	0.722	0.676	0.74	0.727	m6A site (Very high confidence)
57	11521	0.64	0.624	0.536	0.597	m6A site (Moderate confidence)
58	11924	0.607	0.718	0.509	0.573	m6A site (Moderate confidence)
59	12030	0.533	0.525	0.532	0.532	m6A site (Low confidence)
60	12229	0.574	0.583	0.554	0.566	m6A site (Moderate confidence)
61	12345	0.561	0.501	0.531	0.546	m6A site (Low confidence)
62	12559	0.604	0.612	0.53	0.575	m6A site (Moderate confidence)
63	12777	0.686	0.607	0.398	0.567	m6A site (Moderate confidence)
64	13156	0.67	0.625	0.409	0.563	m6A site (Moderate confidence)
65	13990	0.597	0.41	0.468	0.536	m6A site (Low confidence)
66	17021	0.673	0.662	0.523	0.612	m6A site (High confidence)
67	19067	0.635	0.54	0.401	0.536	m6A site (Low confidence)
68	19819	0.613	0.636	0.644	0.626	m6A site (High confidence)
69	19837	0.486	0.57	0.615	0.542	m6A site (Low confidence)
70	19855	0.545	0.74	0.604	0.578	m6A site (Moderate confidence)
71	20293	0.532	0.247	0.561	0.529	m6A site (Low confidence)
72	21116	0.589	0.638	0.738	0.651	m6A site (High confidence)
73	21219	0.659	0.678	0.722	0.685	m6A site (Very high confidence)
74	21226	0.548	0.428	0.733	0.616	m6A site (High confidence)
75	21285	0.535	0.361	0.775	0.622	m6A site (High confidence)
76	21290	0.695	0.695	0.766	0.723	m6A site (Very high confidence)
77	23519	0.499	0.369	0.624	0.542	m6A site (Low confidence)
78	23575	0.568	0.185	0.575	0.551	m6A site (Low confidence)
79	24452	0.666	0.545	0.456	0.576	m6A site (Moderate confidence)
80	24904	0.597	0.74	0.519	0.573	m6A site (Moderate confidence)
81	25671	0.555	0.295	0.552	0.54	m6A site (Low confidence)
82	25691	0.763	0.732	0.636	0.711	m6A site (Very high confidence)
83	25701	0.63	0.699	0.668	0.648	m6A site (High confidence)
84	25733	0.674	0.559	0.56	0.623	m6A site (High confidence)
85	25818	0.623	0.438	0.431	0.536	m6A site (Low confidence)
86	27123	0.598	0.469	0.442	0.529	m6A site (Low confidence)
87	27158	0.681	0.541	0.592	0.638	m6A site (High confidence)
88	27656	0.661	0.556	0.343	0.529	m6A site (Low confidence)
89	27849	0.671	0.383	0.438	0.564	m6A site (Moderate confidence)
90	27946	0.57	0.53	0.481	0.533	m6A site (Low confidence)
91	27971	0.62	0.537	0.486	0.562	m6A site (Moderate confidence)
92	28030	0.588	0.562	0.469	0.539	m6A site (Low confidence)
93	28801	0.512	0.543	0.562	0.534	m6A site (Low confidence)
94	28817	0.703	0.438	0.545	0.627	m6A site (High confidence)
95	28859	0.701	0.217	0.452	0.577	m6A site (Moderate confidence)
96	28953	0.663	0.657	0.47	0.585	m6A site (Moderate confidence)
97	30741	0.551	0.565	0.499	0.531	m6A site (Low confidence)
98	31869	0.691	0.499	0.482	0.597	m6A site (Moderate confidence)
99	31881	0.622	0.518	0.488	0.563	m6A site (Moderate confidence)
100	32252	0.641	0.422	0.437	0.548	m6A site (Low confidence)
101	33533	0.644	0.742	0.635	0.645	m6A site (High confidence)
102	33547	0.754	0.779	0.575	0.683	m6A site (Very high confidence)
103	33753	0.609	0.768	0.504	0.575	m6A site (Moderate confidence)
104	33783	0.588	0.448	0.5	0.546	m6A site (Low confidence)
105	34448	0.695	0.532	0.349	0.548	m6A site (Low confidence)
106	34613	0.614	0.563	0.455	0.548	m6A site (Low confidence)
107	34766	0.569	0.513	0.527	0.549	m6A site (Low confidence)
108	34802	0.623	0.583	0.408	0.535	m6A site (Low confidence)

## Sheet: AC034102.8
Number	Position	Score(binary)	Score(knn)	Score(spectrum)	Score(combined)	Decision
1	329	0.594	0.379	0.602	0.586	m6A site (Moderate confidence)
2	435	0.688	0.455	0.618	0.648	m6A site (High confidence)
3	529	0.535	0.507	0.583	0.553	m6A site (Low confidence)
4	542	0.59	0.434	0.603	0.587	m6A site (Moderate confidence)
5	607	0.688	0.728	0.602	0.655	m6A site (High confidence)
6	620	0.506	0.373	0.591	0.534	m6A site (Low confidence)
7	700	0.593	0.483	0.599	0.59	m6A site (Moderate confidence)
8	755	0.571	0.327	0.547	0.549	m6A site (Low confidence)
9	2976	0.64	0.426	0.396	0.531	m6A site (Low confidence)
10	4460	0.602	0.351	0.48	0.541	m6A site (Low confidence)
11	4621	0.621	0.621	0.617	0.619	m6A site (High confidence)
12	4665	0.627	0.691	0.7	0.659	m6A site (High confidence)
13	5016	0.729	0.65	0.337	0.568	m6A site (Moderate confidence)
14	5238	0.602	0.381	0.459	0.533	m6A site (Low confidence)
15	5437	0.617	0.58	0.41	0.532	m6A site (Low confidence)
16	5470	0.577	0.574	0.685	0.62	m6A site (High confidence)
17	5482	0.626	0.6	0.679	0.646	m6A site (High confidence)
18	5526	0.653	0.704	0.596	0.633	m6A site (High confidence)
19	5553	0.618	0.721	0.607	0.619	m6A site (High confidence)
20	5661	0.64	0.555	0.4	0.54	m6A site (Low confidence)
21	6099	0.467	0.664	0.69	0.566	m6A site (Moderate confidence)
22	6144	0.504	0.418	0.669	0.566	m6A site (Moderate confidence)
23	6279	0.593	0.459	0.509	0.553	m6A site (Low confidence)
24	6347	0.588	0.563	0.442	0.529	m6A site (Low confidence)
25	6504	0.633	0.483	0.522	0.581	m6A site (Moderate confidence)
26	6700	0.43	0.566	0.687	0.539	m6A site (Low confidence)
27	6803	0.678	0.758	0.665	0.677	m6A site (Very high confidence)
28	7280	0.576	0.605	0.614	0.593	m6A site (Moderate confidence)
29	7304	0.594	0.652	0.581	0.591	m6A site (Moderate confidence)
30	7331	0.55	0.495	0.556	0.55	m6A site (Low confidence)
31	7859	0.636	0.477	0.594	0.611	m6A site (High confidence)
32	7879	0.52	0.639	0.692	0.594	m6A site (Moderate confidence)
33	7938	0.496	0.436	0.63	0.547	m6A site (Low confidence)
34	8148	0.73	0.594	0.279	0.542	m6A site (Low confidence)
35	8192	0.678	0.777	0.484	0.605	m6A site (High confidence)
36	8212	0.62	0.625	0.599	0.612	m6A site (High confidence)
37	8304	0.437	0.289	0.691	0.531	m6A site (Low confidence)
38	8322	0.552	0.583	0.712	0.617	m6A site (High confidence)
39	8366	0.509	0.339	0.703	0.578	m6A site (Moderate confidence)
40	8414	0.556	0.382	0.742	0.621	m6A site (High confidence)
41	9514	0.731	0.692	0.399	0.596	m6A site (Moderate confidence)
42	9651	0.687	0.673	0.436	0.586	m6A site (Moderate confidence)
43	9878	0.682	0.666	0.374	0.558	m6A site (Moderate confidence)
44	10147	0.614	0.64	0.521	0.578	m6A site (Moderate confidence)
45	10171	0.724	0.604	0.508	0.631	m6A site (High confidence)
46	10238	0.644	0.552	0.427	0.552	m6A site (Low confidence)
47	10243	0.642	0.698	0.428	0.559	m6A site (Moderate confidence)
48	10325	0.661	0.569	0.385	0.546	m6A site (Low confidence)
49	10545	0.625	0.731	0.43	0.552	m6A site (Low confidence)
50	10673	0.51	0.657	0.65	0.573	m6A site (Moderate confidence)
51	10714	0.692	0.681	0.679	0.686	m6A site (Very high confidence)
52	10747	0.615	0.428	0.619	0.607	m6A site (High confidence)
53	10754	0.569	0.637	0.55	0.565	m6A site (Moderate confidence)
54	11567	0.682	0.615	0.664	0.671	m6A site (High confidence)
55	11581	0.512	0.454	0.586	0.539	m6A site (Low confidence)
56	11627	0.738	0.651	0.339	0.574	m6A site (Moderate confidence)
57	13540	0.572	0.534	0.707	0.624	m6A site (High confidence)
58	13686	0.495	0.706	0.591	0.544	m6A site (Low confidence)
59	13905	0.589	0.727	0.558	0.583	m6A site (Moderate confidence)
60	13948	0.602	0.604	0.544	0.579	m6A site (Moderate confidence)
61	13972	0.678	0.608	0.496	0.602	m6A site (High confidence)
62	14058	0.633	0.688	0.511	0.587	m6A site (Moderate confidence)
63	14137	0.511	0.537	0.657	0.57	m6A site (Moderate confidence)
64	14177	0.546	0.481	0.626	0.574	m6A site (Moderate confidence)
65	14232	0.661	0.56	0.662	0.656	m6A site (High confidence)
66	14259	0.643	0.733	0.675	0.66	m6A site (High confidence)
67	14330	0.595	0.3	0.737	0.637	m6A site (High confidence)
68	14335	0.484	0.48	0.746	0.588	m6A site (Moderate confidence)
69	14352	0.392	0.575	0.782	0.557	m6A site (Low confidence)
70	14369	0.569	0.595	0.788	0.658	m6A site (High confidence)
71	14472	0.426	0.3	0.72	0.537	m6A site (Low confidence)
72	14514	0.357	0.631	0.773	0.537	m6A site (Low confidence)
73	14527	0.484	0.645	0.787	0.613	m6A site (High confidence)
74	14652	0.484	0.43	0.628	0.539	m6A site (Low confidence)
75	14728	0.673	0.609	0.644	0.658	m6A site (High confidence)
76	15384	0.787	0.798	0.566	0.699	m6A site (Very high confidence)
77	16498	0.706	0.628	0.46	0.604	m6A site (High confidence)
78	16674	0.592	0.804	0.459	0.549	m6A site (Low confidence)
79	16838	0.576	0.68	0.687	0.625	m6A site (High confidence)
80	16900	0.728	0.736	0.608	0.68	m6A site (Very high confidence)
81	16942	0.638	0.57	0.56	0.603	m6A site (High confidence)
82	17564	0.68	0.593	0.514	0.609	m6A site (High confidence)
83	17742	0.464	0.617	0.68	0.558	m6A site (Moderate confidence)
84	17800	0.611	0.603	0.651	0.627	m6A site (High confidence)
85	17809	0.634	0.585	0.646	0.636	m6A site (High confidence)
86	17870	0.541	0.66	0.533	0.544	m6A site (Low confidence)
87	18030	0.671	0.652	0.327	0.532	m6A site (Low confidence)
88	18859	0.662	0.665	0.629	0.649	m6A site (High confidence)
89	18936	0.678	0.762	0.642	0.668	m6A site (High confidence)
90	18944	0.442	0.796	0.679	0.554	m6A site (Low confidence)
91	19065	0.691	0.782	0.579	0.65	m6A site (High confidence)
92	19232	0.599	0.387	0.674	0.618	m6A site (High confidence)
93	20235	0.603	0.533	0.553	0.579	m6A site (Moderate confidence)
94	20259	0.628	0.634	0.418	0.544	m6A site (Low confidence)
95	20497	0.587	0.536	0.472	0.538	m6A site (Low confidence)
96	20538	0.605	0.539	0.507	0.562	m6A site (Moderate confidence)
97	20945	0.599	0.519	0.462	0.54	m6A site (Low confidence)
98	21467	0.532	0.421	0.561	0.538	m6A site (Low confidence)
99	21549	0.693	0.616	0.378	0.563	m6A site (Moderate confidence)
100	21864	0.599	0.606	0.449	0.539	m6A site (Low confidence)
101	22487	0.686	0.69	0.596	0.65	m6A site (High confidence)
102	22506	0.768	0.738	0.583	0.692	m6A site (Very high confidence)
103	22540	0.568	0.578	0.601	0.582	m6A site (Moderate confidence)
104	22605	0.587	0.526	0.544	0.566	m6A site (Moderate confidence)
105	22655	0.607	0.622	0.469	0.552	m6A site (Low confidence)
106	22877	0.584	0.668	0.473	0.543	m6A site (Low confidence)
107	22954	0.693	0.668	0.572	0.643	m6A site (High confidence)
108	23053	0.755	0.854	0.455	0.64	m6A site (High confidence)
109	23135	0.643	0.552	0.427	0.552	m6A site (Low confidence)
110	23303	0.606	0.585	0.468	0.549	m6A site (Low confidence)
111	23445	0.463	0.699	0.628	0.541	m6A site (Low confidence)
112	23596	0.575	0.722	0.626	0.603	m6A site (High confidence)
113	23699	0.513	0.574	0.641	0.567	m6A site (Moderate confidence)
114	23953	0.523	0.829	0.658	0.592	m6A site (Moderate confidence)
115	24010	0.615	0.625	0.704	0.651	m6A site (High confidence)
116	24093	0.521	0.769	0.545	0.543	m6A site (Low confidence)
117	24914	0.525	0.745	0.666	0.592	m6A site (Moderate confidence)
118	25018	0.598	0.67	0.69	0.638	m6A site (High confidence)
119	25027	0.697	0.689	0.748	0.717	m6A site (Very high confidence)
120	25049	0.581	0.662	0.706	0.635	m6A site (High confidence)
121	25080	0.532	0.754	0.65	0.59	m6A site (Moderate confidence)
122	25265	0.58	0.657	0.706	0.634	m6A site (High confidence)
123	25280	0.577	0.583	0.562	0.571	m6A site (Moderate confidence)
124	25338	0.643	0.412	0.541	0.591	m6A site (Moderate confidence)
125	26642	0.649	0.631	0.489	0.584	m6A site (Moderate confidence)
126	26673	0.635	0.539	0.536	0.591	m6A site (Moderate confidence)
127	26692	0.664	0.401	0.508	0.588	m6A site (Moderate confidence)
128	27029	0.49	0.742	0.694	0.584	m6A site (Moderate confidence)
129	27269	0.51	0.546	0.554	0.529	m6A site (Low confidence)
130	27395	0.634	0.588	0.494	0.576	m6A site (Moderate confidence)
131	29043	0.662	0.701	0.6	0.639	m6A site (High confidence)
132	29060	0.497	0.652	0.614	0.552	m6A site (Low confidence)
133	29083	0.525	0.664	0.618	0.569	m6A site (Moderate confidence)
134	29195	0.884	0.604	0.779	0.828	m6A site (Very high confidence)
135	29835	0.732	0.775	0.273	0.55	m6A site (Low confidence)
136	29972	0.647	0.762	0.498	0.593	m6A site (Moderate confidence)
137	29981	0.599	0.658	0.465	0.549	m6A site (Low confidence)
138	30442	0.532	0.619	0.574	0.553	m6A site (Low confidence)
139	30469	0.588	0.498	0.739	0.644	m6A site (High confidence)
140	30489	0.361	0.618	0.771	0.537	m6A site (Low confidence)
141	30515	0.644	0.722	0.749	0.689	m6A site (Very high confidence)
142	30569	0.595	0.508	0.619	0.6	m6A site (High confidence)
143	30579	0.64	0.597	0.622	0.631	m6A site (High confidence)
144	31037	0.726	0.588	0.662	0.693	m6A site (Very high confidence)
145	31173	0.51	0.524	0.619	0.554	m6A site (Low confidence)
146	31213	0.562	0.667	0.609	0.586	m6A site (Moderate confidence)
147	31254	0.76	0.779	0.581	0.689	m6A site (Very high confidence)
148	31265	0.633	0.763	0.601	0.627	m6A site (High confidence)
149	31374	0.693	0.643	0.72	0.701	m6A site (Very high confidence)
150	31382	0.611	0.679	0.669	0.637	m6A site (High confidence)
151	31406	0.474	0.587	0.688	0.565	m6A site (Moderate confidence)
152	31533	0.509	0.554	0.572	0.536	m6A site (Low confidence)
153	31601	0.542	0.693	0.532	0.546	m6A site (Low confidence)
154	31655	0.786	0.769	0.511	0.675	m6A site (Very high confidence)
155	31750	0.607	0.799	0.488	0.569	m6A site (Moderate confidence)
156	32084	0.623	0.696	0.567	0.604	m6A site (High confidence)
157	32110	0.537	0.579	0.614	0.57	m6A site (Moderate confidence)
158	32138	0.546	0.286	0.626	0.565	m6A site (Moderate confidence)
159	32142	0.481	0.481	0.607	0.531	m6A site (Low confidence)
160	32525	0.669	0.503	0.626	0.643	m6A site (High confidence)
161	32531	0.648	0.71	0.592	0.628	m6A site (High confidence)
162	32559	0.508	0.438	0.596	0.539	m6A site (Low confidence)
163	32773	0.623	0.693	0.682	0.65	m6A site (High confidence)
164	32789	0.497	0.503	0.667	0.565	m6A site (Moderate confidence)
165	32800	0.493	0.571	0.626	0.55	m6A site (Low confidence)
166	32818	0.478	0.627	0.665	0.56	m6A site (Moderate confidence)
167	32863	0.565	0.621	0.643	0.599	m6A site (Moderate confidence)
168	32915	0.699	0.577	0.651	0.674	m6A site (Very high confidence)
169	32986	0.55	0.672	0.536	0.55	m6A site (Low confidence)
170	33104	0.592	0.469	0.697	0.628	m6A site (High confidence)
171	33455	0.648	0.572	0.6	0.625	m6A site (High confidence)
172	33504	0.652	0.687	0.614	0.638	m6A site (High confidence)
173	33624	0.665	0.352	0.576	0.614	m6A site (High confidence)
174	33671	0.67	0.626	0.57	0.628	m6A site (High confidence)
175	34392	0.713	0.663	0.658	0.688	m6A site (Very high confidence)
176	34800	0.506	0.438	0.617	0.547	m6A site (Low confidence)
177	34863	0.582	0.475	0.581	0.576	m6A site (Moderate confidence)
178	34875	0.631	0.72	0.594	0.62	m6A site (High confidence)
179	34916	0.535	0.581	0.629	0.575	m6A site (Moderate confidence)
180	36824	0.627	0.557	0.569	0.6	m6A site (High confidence)
181	37565	0.673	0.61	0.511	0.605	m6A site (High confidence)
182	38904	0.64	0.67	0.471	0.574	m6A site (Moderate confidence)
183	39246	0.661	0.624	0.61	0.639	m6A site (High confidence)
184	39387	0.471	0.606	0.701	0.569	m6A site (Moderate confidence)
185	39414	0.452	0.682	0.644	0.54	m6A site (Low confidence)
186	39483	0.531	0.71	0.638	0.583	m6A site (Moderate confidence)
187	39741	0.643	0.743	0.508	0.594	m6A site (Moderate confidence)
188	40084	0.73	0.85	0.517	0.651	m6A site (High confidence)
189	40328	0.7	0.657	0.348	0.557	m6A site (Low confidence)
190	40764	0.573	0.522	0.663	0.606	m6A site (High confidence)
191	40779	0.66	0.521	0.576	0.619	m6A site (High confidence)
192	41248	0.483	0.71	0.684	0.574	m6A site (Moderate confidence)
193	41885	0.713	0.678	0.316	0.552	m6A site (Low confidence)
194	41985	0.687	0.487	0.68	0.674	m6A site (Very high confidence)
195	42032	0.609	0.447	0.539	0.572	m6A site (Moderate confidence)
196	42084	0.564	0.598	0.726	0.63	m6A site (High confidence)
197	42099	0.642	0.556	0.675	0.651	m6A site (High confidence)
198	42103	0.62	0.66	0.663	0.639	m6A site (High confidence)
199	42140	0.48	0.383	0.645	0.541	m6A site (Low confidence)
200	42262	0.592	0.368	0.621	0.592	m6A site (Moderate confidence)
201	43637	0.486	0.565	0.607	0.538	m6A site (Low confidence)
202	43782	0.616	0.737	0.642	0.632	m6A site (High confidence)
203	44363	0.408	0.659	0.69	0.533	m6A site (Low confidence)
204	44381	0.548	0.534	0.674	0.598	m6A site (Moderate confidence)
205	44398	0.497	0.597	0.659	0.566	m6A site (Moderate confidence)
206	44410	0.475	0.474	0.667	0.552	m6A site (Low confidence)
207	44414	0.485	0.659	0.658	0.562	m6A site (Moderate confidence)
208	44421	0.605	0.617	0.643	0.621	m6A site (High confidence)
209	44438	0.675	0.6	0.651	0.661	m6A site (High confidence)
210	44489	0.701	0.335	0.604	0.644	m6A site (High confidence)
211	44496	0.69	0.453	0.619	0.65	m6A site (High confidence)
212	44511	0.663	0.658	0.62	0.645	m6A site (High confidence)
213	44545	0.701	0.707	0.522	0.63	m6A site (High confidence)
214	45727	0.536	0.454	0.616	0.564	m6A site (Moderate confidence)
215	45744	0.55	0.46	0.656	0.587	m6A site (Moderate confidence)
216	45830	0.665	0.504	0.633	0.644	m6A site (High confidence)
217	45835	0.541	0.563	0.595	0.563	m6A site (Moderate confidence)
218	46251	0.634	0.406	0.499	0.568	m6A site (Moderate confidence)
219	46285	0.599	0.643	0.55	0.581	m6A site (Moderate confidence)
220	46496	0.585	0.517	0.633	0.601	m6A site (High confidence)
221	48059	0.733	0.752	0.366	0.587	m6A site (Moderate confidence)
222	48221	0.476	0.399	0.7	0.561	m6A site (Moderate confidence)
223	49744	0.589	0.53	0.653	0.611	m6A site (High confidence)
224	49770	0.652	0.437	0.534	0.594	m6A site (Moderate confidence)
225	49963	0.493	0.34	0.649	0.547	m6A site (Low confidence)
226	50342	0.616	0.383	0.457	0.54	m6A site (Low confidence)
227	50444	0.633	0.789	0.566	0.614	m6A site (High confidence)
228	50449	0.568	0.573	0.565	0.567	m6A site (Moderate confidence)
229	50513	0.69	0.792	0.442	0.596	m6A site (Moderate confidence)
230	50580	0.736	0.772	0.355	0.585	m6A site (Moderate confidence)
231	51026	0.658	0.696	0.671	0.665	m6A site (High confidence)
232	51512	0.625	0.52	0.47	0.557	m6A site (Low confidence)
233	51579	0.612	0.596	0.415	0.532	m6A site (Low confidence)
234	53579	0.62	0.621	0.464	0.557	m6A site (Low confidence)
235	53777	0.58	0.441	0.512	0.546	m6A site (Low confidence)
236	54066	0.679	0.775	0.405	0.574	m6A site (Moderate confidence)
237	54232	0.659	0.64	0.514	0.6	m6A site (High confidence)
238	54313	0.631	0.755	0.5	0.584	m6A site (Moderate confidence)
239	54495	0.531	0.295	0.562	0.531	m6A site (Low confidence)
240	54610	0.636	0.613	0.572	0.609	m6A site (High confidence)
241	54706	0.579	0.327	0.561	0.559	m6A site (Moderate confidence)
242	55081	0.67	0.479	0.38	0.544	m6A site (Low confidence)
243	55405	0.705	0.665	0.499	0.62	m6A site (High confidence)
244	56417	0.679	0.629	0.488	0.6	m6A site (High confidence)
245	56744	0.672	0.673	0.476	0.594	m6A site (Moderate confidence)
246	57627	0.598	0.764	0.558	0.59	m6A site (Moderate confidence)
247	57860	0.417	0.487	0.716	0.54	m6A site (Low confidence)
248	57900	0.554	0.377	0.673	0.593	m6A site (Moderate confidence)
249	57969	0.518	0.341	0.638	0.557	m6A site (Low confidence)
250	57976	0.569	0.431	0.608	0.578	m6A site (Moderate confidence)
251	58947	0.6	0.501	0.603	0.596	m6A site (Moderate confidence)
252	59197	0.743	0.622	0.558	0.662	m6A site (High confidence)
253	59207	0.601	0.517	0.488	0.551	m6A site (Low confidence)
254	59715	0.558	0.441	0.542	0.546	m6A site (Low confidence)
255	59802	0.602	0.205	0.48	0.533	m6A site (Low confidence)
256	60837	0.584	0.679	0.548	0.574	m6A site (Moderate confidence)
257	60887	0.587	0.702	0.56	0.582	m6A site (Moderate confidence)
258	60960	0.482	0.636	0.655	0.559	m6A site (Moderate confidence)
259	61246	0.661	0.661	0.438	0.572	m6A site (Moderate confidence)
260	62078	0.695	0.866	0.415	0.591	m6A site (Moderate confidence)
261	62150	0.682	0.594	0.544	0.622	m6A site (High confidence)
262	62256	0.609	0.51	0.482	0.553	m6A site (Low confidence)
263	63002	0.666	0.58	0.415	0.561	m6A site (Moderate confidence)
264	63669	0.403	0.565	0.703	0.531	m6A site (Low confidence)
265	63695	0.602	0.704	0.491	0.562	m6A site (Moderate confidence)
266	63742	0.582	0.493	0.58	0.576	m6A site (Moderate confidence)
267	64038	0.603	0.553	0.575	0.589	m6A site (Moderate confidence)
268	64120	0.718	0.678	0.53	0.641	m6A site (High confidence)
269	65951	0.655	0.577	0.519	0.597	m6A site (Moderate confidence)
270	66075	0.683	0.608	0.406	0.568	m6A site (Moderate confidence)
271	67227	0.594	0.416	0.562	0.572	m6A site (Moderate confidence)
272	67238	0.536	0.532	0.595	0.559	m6A site (Moderate confidence)
273	67317	0.562	0.405	0.627	0.58	m6A site (Moderate confidence)
274	67343	0.726	0.742	0.691	0.713	m6A site (Very high confidence)
275	67385	0.684	0.766	0.721	0.703	m6A site (Very high confidence)
276	67415	0.674	0.618	0.721	0.69	m6A site (Very high confidence)
277	67421	0.462	0.712	0.723	0.579	m6A site (Moderate confidence)
278	68605	0.617	0.764	0.43	0.55	m6A site (Low confidence)
279	68716	0.653	0.315	0.553	0.596	m6A site (Moderate confidence)
280	68779	0.656	0.76	0.416	0.565	m6A site (Moderate confidence)
281	70543	0.593	0.594	0.688	0.631	m6A site (High confidence)
282	72845	0.662	0.587	0.492	0.59	m6A site (Moderate confidence)
283	73000	0.623	0.526	0.416	0.536	m6A site (Low confidence)
284	73084	0.675	0.539	0.341	0.535	m6A site (Low confidence)
285	73665	0.594	0.53	0.497	0.552	m6A site (Low confidence)
286	73787	0.646	0.493	0.403	0.541	m6A site (Low confidence)
287	76205	0.761	0.725	0.5	0.655	m6A site (High confidence)
288	76218	0.654	0.756	0.535	0.611	m6A site (High confidence)
289	76354	0.617	0.666	0.571	0.601	m6A site (High confidence)
290	76394	0.665	0.626	0.594	0.634	m6A site (High confidence)
291	76533	0.589	0.396	0.555	0.566	m6A site (Moderate confidence)
292	76654	0.771	0.083	0.779	0.74	m6A site (Very high confidence)
293	77133	0.657	0.422	0.433	0.556	m6A site (Low confidence)
294	77167	0.62	0.548	0.476	0.558	m6A site (Moderate confidence)
295	77520	0.799	0.662	0.709	0.756	m6A site (Very high confidence)
296	77561	0.528	0.495	0.642	0.572	m6A site (Moderate confidence)
297	78193	0.528	0.572	0.535	0.533	m6A site (Low confidence)
298	78248	0.525	0.806	0.587	0.563	m6A site (Moderate confidence)
299	78558	0.605	0.783	0.601	0.612	m6A site (High confidence)
300	78582	0.651	0.774	0.534	0.61	m6A site (High confidence)
301	79044	0.662	0.83	0.373	0.555	m6A site (Low confidence)
302	80391	0.623	0.518	0.515	0.574	m6A site (Moderate confidence)
303	80606	0.741	0.539	0.538	0.649	m6A site (High confidence)
304	80915	0.527	0.756	0.59	0.564	m6A site (Moderate confidence)
305	81065	0.924	0.565	0.946	0.914	m6A site (Very high confidence)
306	81080	0.936	0.594	0.955	0.926	m6A site (Very high confidence)
307	81189	0.503	0.703	0.607	0.555	m6A site (Low confidence)
308	81355	0.609	0.691	0.65	0.63	m6A site (High confidence)
309	81465	0.62	0.657	0.546	0.592	m6A site (Moderate confidence)
310	81730	0.652	0.766	0.53	0.609	m6A site (High confidence)
311	81793	0.955	0.835	0.952	0.948	m6A site (Very high confidence)
312	82020	0.651	0.63	0.454	0.571	m6A site (Moderate confidence)
313	82043	0.743	0.493	0.449	0.613	m6A site (High confidence)
314	82314	0.621	0.748	0.432	0.552	m6A site (Low confidence)
315	82867	0.509	0.516	0.564	0.531	m6A site (Low confidence)
316	84170	0.687	0.612	0.304	0.53	m6A site (Low confidence)
317	84898	0.672	0.727	0.445	0.584	m6A site (Moderate confidence)
318	85014	0.696	0.651	0.372	0.564	m6A site (Moderate confidence)
319	88277	0.592	0.551	0.463	0.538	m6A site (Low confidence)
320	88653	0.638	0.621	0.457	0.564	m6A site (Moderate confidence)
321	88658	0.668	0.515	0.446	0.571	m6A site (Moderate confidence)
322	88728	0.621	0.448	0.443	0.541	m6A site (Low confidence)
323	88813	0.679	0.45	0.449	0.575	m6A site (Moderate confidence)
324	92187	0.59	0.533	0.472	0.54	m6A site (Low confidence)
325	92497	0.705	0.529	0.364	0.559	m6A site (Moderate confidence)
326	92681	0.526	0.333	0.692	0.582	m6A site (Moderate confidence)
327	92774	0.563	0.408	0.613	0.575	m6A site (Moderate confidence)
328	92788	0.57	0.501	0.594	0.576	m6A site (Moderate confidence)
329	92970	0.641	0.556	0.597	0.619	m6A site (High confidence)
330	93157	0.745	0.593	0.319	0.567	m6A site (Moderate confidence)
331	93476	0.618	0.544	0.509	0.571	m6A site (Moderate confidence)
332	94259	0.782	0.792	0.843	0.807	m6A site (Very high confidence)
333	94523	0.894	0.633	0.814	0.849	m6A site (Very high confidence)
334	94541	0.818	0.437	0.792	0.788	m6A site (Very high confidence)
335	96021	0.612	0.618	0.455	0.549	m6A site (Low confidence)
336	96120	0.568	0.403	0.536	0.547	m6A site (Low confidence)
337	96330	0.604	0.347	0.45	0.529	m6A site (Low confidence)
338	97754	0.609	0.638	0.816	0.693	m6A site (Very high confidence)
339	97762	0.508	0.611	0.764	0.615	m6A site (High confidence)
340	97809	0.553	0.702	0.7	0.619	m6A site (High confidence)
341	97846	0.948	0.659	0.867	0.901	m6A site (Very high confidence)
342	97855	0.54	0.709	0.71	0.616	m6A site (High confidence)
343	98188	0.568	0.453	0.554	0.557	m6A site (Low confidence)
344	98879	0.705	0.583	0.431	0.589	m6A site (Moderate confidence)
345	98909	0.703	0.612	0.457	0.6	m6A site (High confidence)
346	99547	0.577	0.693	0.512	0.557	m6A site (Low confidence)
347	99567	0.582	0.506	0.507	0.548	m6A site (Low confidence)
348	99630	0.665	0.55	0.524	0.603	m6A site (High confidence)
349	100255	0.593	0.631	0.455	0.54	m6A site (Low confidence)
350	100401	0.582	0.626	0.547	0.57	m6A site (Moderate confidence)
351	100726	0.683	0.552	0.32	0.531	m6A site (Low confidence)
352	101283	0.675	0.649	0.576	0.634	m6A site (High confidence)
353	101302	0.517	0.251	0.626	0.547	m6A site (Low confidence)
354	101362	0.495	0.578	0.713	0.586	m6A site (Moderate confidence)
355	101367	0.606	0.381	0.69	0.628	m6A site (High confidence)
356	101395	0.603	0.594	0.696	0.639	m6A site (High confidence)
357	101635	0.653	0.528	0.634	0.639	m6A site (High confidence)
358	102956	0.68	0.694	0.505	0.61	m6A site (High confidence)
359	102973	0.713	0.773	0.564	0.656	m6A site (High confidence)
360	103092	0.872	0.472	0.93	0.875	m6A site (Very high confidence)
361	103114	0.766	0.342	0.917	0.805	m6A site (Very high confidence)
362	103125	0.409	0.586	0.735	0.548	m6A site (Low confidence)
363	103134	0.746	0.819	0.773	0.761	m6A site (Very high confidence)
364	103185	0.845	0.716	0.929	0.872	m6A site (Very high confidence)
365	103295	0.66	0.64	0.717	0.682	m6A site (Very high confidence)
366	103318	0.819	0.534	0.867	0.824	m6A site (Very high confidence)
367	103575	0.579	0.507	0.484	0.537	m6A site (Low confidence)
368	103732	0.638	0.545	0.615	0.624	m6A site (High confidence)
369	103738	0.812	0.378	0.792	0.782	m6A site (Very high confidence)
370	104109	0.825	0.698	0.7	0.768	m6A site (Very high confidence)
371	104336	0.442	0.429	0.664	0.53	m6A site (Low confidence)
372	104413	0.457	0.546	0.628	0.53	m6A site (Low confidence)
373	104613	0.728	0.532	0.259	0.531	m6A site (Low confidence)
374	108344	0.421	0.702	0.677	0.537	m6A site (Low confidence)
375	109087	0.683	0.673	0.38	0.561	m6A site (Moderate confidence)
376	109220	0.614	0.625	0.526	0.58	m6A site (Moderate confidence)
377	109505	0.576	0.611	0.557	0.57	m6A site (Moderate confidence)
378	109616	0.903	0.699	0.872	0.881	m6A site (Very high confidence)
379	109657	0.563	0.657	0.68	0.614	m6A site (High confidence)
380	109662	0.619	0.584	0.617	0.616	m6A site (High confidence)
381	109748	0.59	0.638	0.625	0.606	m6A site (High confidence)
382	110150	0.591	0.48	0.536	0.563	m6A site (Moderate confidence)
383	111797	0.69	0.572	0.567	0.635	m6A site (High confidence)
384	112358	0.583	0.525	0.619	0.594	m6A site (Moderate confidence)
385	112826	0.665	0.709	0.524	0.611	m6A site (High confidence)
386	112954	0.667	0.78	0.355	0.548	m6A site (Low confidence)
387	113312	0.687	0.74	0.435	0.588	m6A site (Moderate confidence)
388	113321	0.645	0.499	0.481	0.572	m6A site (Moderate confidence)
389	113537	0.699	0.477	0.383	0.561	m6A site (Moderate confidence)
390	114450	0.526	0.622	0.55	0.54	m6A site (Low confidence)
391	114644	0.529	0.575	0.58	0.552	m6A site (Low confidence)
392	114683	0.584	0.534	0.563	0.573	m6A site (Moderate confidence)
393	115787	0.623	0.544	0.439	0.545	m6A site (Low confidence)
394	116407	0.724	0.613	0.387	0.584	m6A site (Moderate confidence)
395	116479	0.594	0.702	0.514	0.567	m6A site (Moderate confidence)
396	116774	0.67	0.528	0.367	0.541	m6A site (Low confidence)
397	117751	0.626	0.688	0.58	0.611	m6A site (High confidence)
398	118014	0.582	0.712	0.681	0.628	m6A site (High confidence)
399	118259	0.727	0.752	0.402	0.598	m6A site (Moderate confidence)
400	118660	0.597	0.617	0.49	0.555	m6A site (Low confidence)
401	119582	0.617	0.58	0.68	0.64	m6A site (High confidence)
402	119611	0.53	0.435	0.678	0.584	m6A site (Moderate confidence)
403	119648	0.909	0.809	0.848	0.879	m6A site (Very high confidence)
404	119665	0.866	0.498	0.866	0.848	m6A site (Very high confidence)
405	119675	0.878	0.743	0.858	0.863	m6A site (Very high confidence)
406	119683	0.798	0.178	0.853	0.789	m6A site (Very high confidence)
407	119843	0.636	0.604	0.677	0.65	m6A site (High confidence)
408	119928	0.643	0.712	0.736	0.683	m6A site (Very high confidence)
409	119937	0.906	0.705	0.895	0.891	m6A site (Very high confidence)
410	119947	0.799	0.498	0.9	0.824	m6A site (Very high confidence)
411	119977	0.55	0.67	0.756	0.638	m6A site (High confidence)
412	119992	0.584	0.464	0.723	0.633	m6A site (High confidence)
413	120095	0.6	0.482	0.491	0.55	m6A site (Low confidence)
414	120213	0.458	0.556	0.676	0.55	m6A site (Low confidence)
415	120223	0.629	0.513	0.664	0.637	m6A site (High confidence)
416	120286	0.885	0.743	0.895	0.882	m6A site (Very high confidence)
417	120326	0.807	0.817	0.89	0.84	m6A site (Very high confidence)
418	120361	0.903	0.588	0.875	0.876	m6A site (Very high confidence)
419	120385	0.863	0.45	0.86	0.841	m6A site (Very high confidence)
420	123440	0.684	0.415	0.662	0.662	m6A site (High confidence)
421	123727	0.69	0.616	0.384	0.563	m6A site (Moderate confidence)
422	124123	0.5	0.502	0.66	0.564	m6A site (Moderate confidence)
423	124167	0.406	0.447	0.713	0.531	m6A site (Low confidence)
424	124272	0.469	0.638	0.642	0.547	m6A site (Low confidence)
425	124665	0.647	0.781	0.457	0.578	m6A site (Moderate confidence)
426	126378	0.595	0.624	0.462	0.543	m6A site (Low confidence)
427	126400	0.715	0.555	0.468	0.608	m6A site (High confidence)
428	126669	0.718	0.588	0.282	0.537	m6A site (Low confidence)
429	126751	0.599	0.541	0.477	0.547	m6A site (Low confidence)
430	126797	0.492	0.45	0.606	0.535	m6A site (Low confidence)
431	127162	0.724	0.697	0.531	0.645	m6A site (High confidence)
432	127184	0.651	0.562	0.545	0.604	m6A site (High confidence)
433	128445	0.646	0.774	0.469	0.581	m6A site (Moderate confidence)
434	128492	0.624	0.642	0.499	0.575	m6A site (Moderate confidence)
435	128685	0.706	0.718	0.534	0.638	m6A site (High confidence)
436	128754	0.704	0.698	0.55	0.642	m6A site (High confidence)
437	128777	0.606	0.62	0.632	0.617	m6A site (High confidence)
438	128803	0.476	0.415	0.69	0.558	m6A site (Moderate confidence)
439	128810	0.486	0.4	0.683	0.56	m6A site (Moderate confidence)
440	128819	0.452	0.432	0.703	0.551	m6A site (Low confidence)
441	128889	0.695	0.638	0.576	0.644	m6A site (High confidence)
442	129283	0.649	0.643	0.597	0.628	m6A site (High confidence)
443	129362	0.692	0.741	0.646	0.676	m6A site (Very high confidence)
444	129770	0.715	0.613	0.454	0.605	m6A site (High confidence)
445	130008	0.714	0.869	0.495	0.634	m6A site (High confidence)
446	130351	0.695	0.773	0.47	0.609	m6A site (High confidence)
447	130415	0.679	0.841	0.51	0.62	m6A site (High confidence)
448	130494	0.622	0.647	0.585	0.608	m6A site (High confidence)
449	130508	0.752	0.762	0.607	0.694	m6A site (Very high confidence)
450	130770	0.635	0.531	0.491	0.572	m6A site (Moderate confidence)
451	131138	0.754	0.66	0.407	0.611	m6A site (High confidence)
452	131632	0.73	0.752	0.54	0.655	m6A site (High confidence)
453	131701	0.503	0.684	0.565	0.537	m6A site (Low confidence)
454	131848	0.625	0.729	0.465	0.566	m6A site (Moderate confidence)
455	131988	0.634	0.711	0.506	0.586	m6A site (Moderate confidence)
456	133123	0.524	0.399	0.578	0.54	m6A site (Low confidence)
457	133234	0.666	0.718	0.508	0.605	m6A site (High confidence)
458	134285	0.738	0.531	0.563	0.658	m6A site (High confidence)
459	134391	0.548	0.237	0.575	0.543	m6A site (Low confidence)
460	134484	0.695	0.753	0.396	0.578	m6A site (Moderate confidence)
461	134756	0.601	0.647	0.535	0.577	m6A site (Moderate confidence)
462	134772	0.681	0.65	0.548	0.626	m6A site (High confidence)
463	137054	0.564	0.439	0.587	0.567	m6A site (Moderate confidence)
464	137236	0.648	0.551	0.469	0.572	m6A site (Moderate confidence)
465	137596	0.717	0.473	0.52	0.626	m6A site (High confidence)
466	137705	0.772	0.724	0.61	0.705	m6A site (Very high confidence)
467	137754	0.616	0.591	0.506	0.571	m6A site (Moderate confidence)
468	137963	0.626	0.543	0.493	0.569	m6A site (Moderate confidence)
469	138143	0.561	0.639	0.56	0.564	m6A site (Moderate confidence)
470	138149	0.561	0.581	0.584	0.571	m6A site (Moderate confidence)
471	138153	0.62	0.773	0.595	0.617	m6A site (High confidence)
472	138357	0.753	0.736	0.532	0.664	m6A site (High confidence)
473	138446	0.543	0.26	0.586	0.546	m6A site (Low confidence)
474	138526	0.663	0.554	0.489	0.588	m6A site (Moderate confidence)
475	140281	0.593	0.487	0.53	0.562	m6A site (Moderate confidence)
476	140301	0.645	0.346	0.515	0.578	m6A site (Moderate confidence)
477	140410	0.666	0.702	0.517	0.608	m6A site (High confidence)
478	141091	0.602	0.6	0.546	0.579	m6A site (Moderate confidence)
479	141224	0.685	0.62	0.328	0.539	m6A site (Low confidence)
480	141820	0.637	0.515	0.557	0.598	m6A site (Moderate confidence)
481	141885	0.628	0.532	0.522	0.581	m6A site (Moderate confidence)
482	141962	0.565	0.581	0.508	0.543	m6A site (Low confidence)
483	142163	0.633	0.638	0.478	0.571	m6A site (Moderate confidence)
484	142693	0.608	0.646	0.555	0.589	m6A site (Moderate confidence)
485	143842	0.582	0.494	0.555	0.567	m6A site (Moderate confidence)
486	143875	0.658	0.599	0.605	0.634	m6A site (High confidence)
487	143906	0.546	0.597	0.516	0.537	m6A site (Low confidence)
488	143963	0.681	0.56	0.562	0.627	m6A site (High confidence)
489	144178	0.59	0.716	0.671	0.629	m6A site (High confidence)
490	144633	0.614	0.695	0.593	0.61	m6A site (High confidence)
491	145001	0.572	0.681	0.546	0.567	m6A site (Moderate confidence)
492	145563	0.624	0.699	0.431	0.551	m6A site (Low confidence)
493	146532	0.653	0.577	0.426	0.558	m6A site (Moderate confidence)
494	149012	0.635	0.796	0.57	0.617	m6A site (High confidence)
495	149056	0.639	0.775	0.634	0.644	m6A site (High confidence)
496	149152	0.599	0.605	0.547	0.578	m6A site (Moderate confidence)
497	149247	0.552	0.582	0.542	0.549	m6A site (Low confidence)
498	149548	0.602	0.504	0.442	0.533	m6A site (Low confidence)
499	149567	0.657	0.52	0.397	0.546	m6A site (Low confidence)
500	149692	0.6	0.704	0.585	0.599	m6A site (Moderate confidence)
501	149750	0.698	0.78	0.543	0.64	m6A site (High confidence)
502	149816	0.66	0.681	0.574	0.626	m6A site (High confidence)
503	149874	0.519	0.518	0.586	0.546	m6A site (Low confidence)
504	150145	0.484	0.62	0.678	0.568	m6A site (Moderate confidence)
505	150177	0.732	0.751	0.664	0.706	m6A site (Very high confidence)
506	150213	0.548	0.711	0.697	0.616	m6A site (High confidence)
507	150588	0.655	0.682	0.426	0.565	m6A site (Moderate confidence)
508	152014	0.713	0.616	0.54	0.639	m6A site (High confidence)
509	152147	0.537	0.52	0.54	0.537	m6A site (Low confidence)
510	152511	0.477	0.397	0.679	0.554	m6A site (Low confidence)
511	152596	0.613	0.783	0.707	0.659	m6A site (High confidence)
512	152635	0.761	0.848	0.665	0.727	m6A site (Very high confidence)
513	152777	0.56	0.575	0.527	0.547	m6A site (Low confidence)
514	153486	0.723	0.593	0.348	0.566	m6A site (Moderate confidence)
515	153706	0.613	0.615	0.435	0.542	m6A site (Low confidence)
516	154780	0.534	0.699	0.588	0.564	m6A site (Moderate confidence)
517	155382	0.732	0.598	0.425	0.602	m6A site (High confidence)
518	156621	0.721	0.663	0.615	0.676	m6A site (Very high confidence)
519	157205	0.488	0.637	0.619	0.547	m6A site (Low confidence)
520	157280	0.73	0.738	0.674	0.708	m6A site (Very high confidence)
521	157421	0.458	0.443	0.662	0.539	m6A site (Low confidence)
522	157825	0.761	0.81	0.458	0.642	m6A site (High confidence)

## Sheet: AC073316.3
Number	Position	Score(binary)	Score(knn)	Score(spectrum)	Score(combined)	Decision
1	15	0.746	0.806	0.568	0.678	m6A site (Very high confidence)
2	704	0.6	0.855	0.543	0.59	m6A site (Moderate confidence)
3	813	0.508	0.4	0.598	0.538	m6A site (Low confidence)
4	2064	0.684	0.55	0.431	0.576	m6A site (Moderate confidence)
5	5063	0.701	0.74	0.59	0.658	m6A site (High confidence)
6	5510	0.69	0.614	0.328	0.541	m6A site (Low confidence)
7	10376	0.688	0.757	0.624	0.666	m6A site (High confidence)
8	10410	0.664	0.488	0.557	0.613	m6A site (High confidence)
9	10417	0.668	0.674	0.48	0.593	m6A site (Moderate confidence)
10	10778	0.621	0.498	0.626	0.617	m6A site (High confidence)
11	10890	0.604	0.583	0.648	0.621	m6A site (High confidence)
12	10923	0.509	0.484	0.698	0.583	m6A site (Moderate confidence)
13	10927	0.409	0.639	0.725	0.547	m6A site (Low confidence)
14	10954	0.622	0.576	0.742	0.667	m6A site (High confidence)
15	11197	0.698	0.701	0.32	0.547	m6A site (Low confidence)
16	11656	0.56	0.627	0.502	0.54	m6A site (Low confidence)
17	12109	0.678	0.708	0.402	0.569	m6A site (Moderate confidence)
18	13017	0.651	0.477	0.608	0.625	m6A site (High confidence)
19	13037	0.489	0.596	0.596	0.537	m6A site (Low confidence)
20	13050	0.538	0.473	0.638	0.574	m6A site (Moderate confidence)
21	13075	0.48	0.383	0.632	0.536	m6A site (Low confidence)
22	13217	0.634	0.647	0.468	0.568	m6A site (Moderate confidence)
23	13231	0.711	0.74	0.438	0.603	m6A site (High confidence)
24	13457	0.605	0.592	0.485	0.556	m6A site (Low confidence)
25	14309	0.562	0.666	0.495	0.54	m6A site (Low confidence)
26	14317	0.565	0.474	0.531	0.547	m6A site (Low confidence)
27	16034	0.637	0.692	0.422	0.554	m6A site (Low confidence)
28	16069	0.623	0.632	0.407	0.537	m6A site (Low confidence)
29	16936	0.756	0.749	0.491	0.65	m6A site (High confidence)
30	16940	0.583	0.794	0.509	0.564	m6A site (Moderate confidence)
31	19106	0.509	0.394	0.602	0.541	m6A site (Low confidence)
32	19243	0.63	0.665	0.655	0.642	m6A site (High confidence)
33	19257	0.495	0.294	0.654	0.548	m6A site (Low confidence)
34	19300	0.753	0.803	0.536	0.669	m6A site (High confidence)
35	20274	0.531	0.551	0.625	0.57	m6A site (Moderate confidence)
36	20617	0.765	0.667	0.538	0.669	m6A site (High confidence)
37	20628	0.598	0.726	0.533	0.578	m6A site (Moderate confidence)
38	21042	0.61	0.601	0.568	0.593	m6A site (Moderate confidence)
39	21218	0.748	0.711	0.315	0.573	m6A site (Moderate confidence)
40	21907	0.665	0.504	0.449	0.571	m6A site (Moderate confidence)
41	22977	0.711	0.584	0.441	0.596	m6A site (Moderate confidence)
42	23095	0.517	0.578	0.566	0.54	m6A site (Low confidence)
43	23231	0.706	0.694	0.445	0.601	m6A site (High confidence)
44	24128	0.448	0.418	0.72	0.555	m6A site (Low confidence)
45	24175	0.651	0.727	0.747	0.693	m6A site (Very high confidence)
46	24181	0.566	0.63	0.72	0.631	m6A site (High confidence)
47	24195	0.623	0.673	0.678	0.647	m6A site (High confidence)
48	24206	0.469	0.579	0.684	0.56	m6A site (Moderate confidence)
49	24284	0.595	0.674	0.511	0.566	m6A site (Moderate confidence)
50	24300	0.604	0.398	0.571	0.58	m6A site (Moderate confidence)
51	24748	0.561	0.518	0.507	0.537	m6A site (Low confidence)
52	25019	0.485	0.727	0.616	0.549	m6A site (Low confidence)
53	25241	0.636	0.363	0.629	0.619	m6A site (High confidence)
54	25324	0.534	0.661	0.606	0.569	m6A site (Moderate confidence)
55	25359	0.576	0.491	0.578	0.572	m6A site (Moderate confidence)
56	25464	0.745	0.811	0.402	0.611	m6A site (High confidence)
57	25622	0.622	0.467	0.433	0.539	m6A site (Low confidence)
58	26035	0.604	0.589	0.469	0.549	m6A site (Low confidence)
59	26746	0.681	0.522	0.346	0.539	m6A site (Low confidence)
60	26915	0.55	0.706	0.594	0.575	m6A site (Moderate confidence)
61	26930	0.603	0.533	0.608	0.601	m6A site (High confidence)
62	27440	0.664	0.76	0.527	0.614	m6A site (High confidence)
63	28432	0.658	0.76	0.615	0.646	m6A site (High confidence)
64	28463	0.478	0.659	0.603	0.537	m6A site (Low confidence)
65	28479	0.566	0.642	0.496	0.541	m6A site (Low confidence)
66	29265	0.689	0.467	0.402	0.563	m6A site (Moderate confidence)
67	30271	0.66	0.702	0.679	0.67	m6A site (High confidence)
68	30352	0.683	0.527	0.581	0.634	m6A site (High confidence)
69	30562	0.581	0.731	0.55	0.576	m6A site (Moderate confidence)
70	32050	0.629	0.429	0.689	0.643	m6A site (High confidence)
71	32152	0.67	0.733	0.556	0.628	m6A site (High confidence)
72	32463	0.526	0.582	0.607	0.561	m6A site (Moderate confidence)
73	32574	0.634	0.523	0.603	0.616	m6A site (High confidence)
74	32589	0.494	0.542	0.619	0.546	m6A site (Low confidence)
75	32980	0.645	0.641	0.506	0.589	m6A site (Moderate confidence)
76	33082	0.751	0.776	0.682	0.725	m6A site (Very high confidence)
77	33087	0.646	0.734	0.707	0.675	m6A site (Very high confidence)
78	33198	0.434	0.707	0.766	0.58	m6A site (Moderate confidence)
79	33277	0.623	0.668	0.614	0.622	m6A site (High confidence)
80	33363	0.67	0.57	0.519	0.604	m6A site (High confidence)
81	33548	0.712	0.734	0.426	0.598	m6A site (Moderate confidence)
82	33644	0.63	0.563	0.411	0.539	m6A site (Low confidence)
83	33893	0.676	0.605	0.415	0.568	m6A site (Moderate confidence)
84	34234	0.761	0.778	0.461	0.642	m6A site (High confidence)
85	34381	0.542	0.678	0.532	0.545	m6A site (Low confidence)
86	34400	0.722	0.558	0.516	0.631	m6A site (High confidence)
87	34404	0.678	0.662	0.495	0.604	m6A site (High confidence)
88	34606	0.564	0.521	0.495	0.534	m6A site (Low confidence)
89	34623	0.577	0.325	0.535	0.548	m6A site (Low confidence)
90	34904	0.703	0.789	0.381	0.579	m6A site (Moderate confidence)
91	35520	0.735	0.777	0.739	0.739	m6A site (Very high confidence)
92	35566	0.661	0.746	0.746	0.699	m6A site (Very high confidence)
93	35605	0.405	0.41	0.724	0.533	m6A site (Low confidence)
94	35650	0.461	0.609	0.745	0.582	m6A site (Moderate confidence)
95	35735	0.594	0.656	0.498	0.559	m6A site (Moderate confidence)
96	35742	0.684	0.677	0.492	0.607	m6A site (High confidence)
97	36456	0.453	0.366	0.693	0.544	m6A site (Low confidence)
98	36468	0.632	0.659	0.629	0.632	m6A site (High confidence)
99	36492	0.545	0.491	0.632	0.577	m6A site (Moderate confidence)
100	36582	0.477	0.329	0.726	0.569	m6A site (Moderate confidence)
101	36607	0.564	0.442	0.659	0.596	m6A site (Moderate confidence)
102	37196	0.515	0.595	0.67	0.581	m6A site (Moderate confidence)
103	37241	0.572	0.606	0.661	0.609	m6A site (High confidence)
104	37288	0.559	0.551	0.615	0.581	m6A site (Moderate confidence)
105	37348	0.548	0.282	0.599	0.555	m6A site (Low confidence)
106	37922	0.673	0.658	0.684	0.676	m6A site (Very high confidence)
107	37955	0.575	0.432	0.726	0.628	m6A site (High confidence)
108	37968	0.521	0.534	0.747	0.612	m6A site (High confidence)
109	38123	0.548	0.459	0.568	0.552	m6A site (Low confidence)
110	38128	0.719	0.618	0.529	0.638	m6A site (High confidence)
111	38619	0.695	0.772	0.446	0.599	m6A site (Moderate confidence)
112	39680	0.628	0.53	0.41	0.536	m6A site (Low confidence)
113	40097	0.745	0.692	0.472	0.633	m6A site (High confidence)
114	40192	0.638	0.573	0.488	0.575	m6A site (Moderate confidence)
115	40308	0.677	0.651	0.489	0.601	m6A site (High confidence)
116	40386	0.637	0.497	0.643	0.633	m6A site (High confidence)
117	40815	0.717	0.564	0.343	0.559	m6A site (Moderate confidence)
118	41097	0.682	0.567	0.536	0.618	m6A site (High confidence)
119	41301	0.56	0.458	0.684	0.604	m6A site (High confidence)
120	41324	0.479	0.371	0.666	0.548	m6A site (Low confidence)
121	41520	0.614	0.54	0.5	0.565	m6A site (Moderate confidence)
122	41725	0.651	0.639	0.408	0.553	m6A site (Low confidence)
123	42434	0.699	0.68	0.435	0.592	m6A site (Moderate confidence)
124	42642	0.667	0.446	0.382	0.542	m6A site (Low confidence)
125	43577	0.774	0.798	0.52	0.674	m6A site (Very high confidence)
126	43662	0.541	0.665	0.619	0.578	m6A site (Moderate confidence)
127	43858	0.786	0.685	0.401	0.627	m6A site (High confidence)
128	44064	0.649	0.668	0.438	0.566	m6A site (Moderate confidence)
129	44456	0.632	0.745	0.522	0.593	m6A site (Moderate confidence)
130	44858	0.6	0.505	0.509	0.559	m6A site (Moderate confidence)
131	45276	0.439	0.546	0.708	0.552	m6A site (Low confidence)
132	45288	0.431	0.791	0.696	0.555	m6A site (Low confidence)
133	45333	0.507	0.46	0.761	0.606	m6A site (High confidence)
134	45365	0.572	0.243	0.641	0.583	m6A site (Moderate confidence)
135	45397	0.541	0.487	0.734	0.615	m6A site (High confidence)
136	45423	0.559	0.328	0.692	0.6	m6A site (High confidence)
137	45444	0.524	0.289	0.715	0.588	m6A site (Moderate confidence)
138	46254	0.613	0.723	0.52	0.581	m6A site (Moderate confidence)
139	46286	0.593	0.64	0.475	0.548	m6A site (Low confidence)
140	46351	0.601	0.625	0.693	0.639	m6A site (High confidence)
141	46360	0.448	0.544	0.659	0.537	m6A site (Low confidence)
142	46469	0.603	0.697	0.76	0.67	m6A site (High confidence)
143	46475	0.392	0.459	0.741	0.535	m6A site (Low confidence)
144	46533	0.575	0.488	0.636	0.595	m6A site (Moderate confidence)
145	46588	0.665	0.652	0.6	0.638	m6A site (High confidence)
146	47272	0.567	0.491	0.491	0.533	m6A site (Low confidence)
147	47298	0.511	0.563	0.624	0.559	m6A site (Moderate confidence)
148	47407	0.705	0.72	0.693	0.701	m6A site (Very high confidence)
149	47414	0.435	0.37	0.695	0.536	m6A site (Low confidence)
150	47454	0.727	0.641	0.523	0.641	m6A site (High confidence)
151	47606	0.714	0.804	0.453	0.614	m6A site (High confidence)
152	47634	0.623	0.563	0.406	0.533	m6A site (Low confidence)
153	48550	0.533	0.626	0.594	0.562	m6A site (Moderate confidence)
154	48640	0.707	0.726	0.538	0.641	m6A site (High confidence)
155	48649	0.622	0.698	0.537	0.591	m6A site (Moderate confidence)
156	48691	0.577	0.459	0.543	0.557	m6A site (Low confidence)
157	50892	0.534	0.52	0.574	0.549	m6A site (Low confidence)
158	51404	0.622	0.39	0.461	0.546	m6A site (Low confidence)
159	52083	0.681	0.451	0.399	0.556	m6A site (Low confidence)
160	52272	0.598	0.431	0.507	0.553	m6A site (Low confidence)
161	52391	0.573	0.13	0.616	0.568	m6A site (Moderate confidence)
162	52456	0.623	0.515	0.702	0.649	m6A site (High confidence)
163	52481	0.422	0.269	0.762	0.55	m6A site (Low confidence)
164	52511	0.555	0.367	0.693	0.601	m6A site (High confidence)
165	52531	0.458	0.353	0.673	0.539	m6A site (Low confidence)
166	52564	0.42	0.454	0.737	0.548	m6A site (Low confidence)
167	52603	0.622	0.667	0.702	0.656	m6A site (High confidence)
168	52913	0.675	0.564	0.433	0.572	m6A site (Moderate confidence)
169	53777	0.567	0.546	0.55	0.559	m6A site (Moderate confidence)
170	54006	0.541	0.751	0.621	0.583	m6A site (Moderate confidence)
171	54024	0.6	0.531	0.535	0.571	m6A site (Moderate confidence)
172	57878	0.581	0.458	0.693	0.62	m6A site (High confidence)
173	57918	0.678	0.646	0.708	0.688	m6A site (Very high confidence)
174	57923	0.431	0.537	0.709	0.547	m6A site (Low confidence)
175	57980	0.494	0.215	0.727	0.573	m6A site (Moderate confidence)
176	58038	0.545	0.722	0.624	0.585	m6A site (Moderate confidence)
177	58547	0.659	0.76	0.52	0.608	m6A site (High confidence)
178	58620	0.582	0.618	0.585	0.585	m6A site (Moderate confidence)
179	58897	0.713	0.664	0.436	0.599	m6A site (Moderate confidence)
180	59877	0.739	0.652	0.679	0.71	m6A site (Very high confidence)
181	59998	0.467	0.3	0.671	0.54	m6A site (Low confidence)
182	60438	0.487	0.473	0.599	0.531	m6A site (Low confidence)
183	60527	0.575	0.595	0.679	0.617	m6A site (High confidence)
184	60552	0.659	0.826	0.707	0.686	m6A site (Very high confidence)
185	60648	0.604	0.423	0.601	0.593	m6A site (Moderate confidence)
186	60720	0.66	0.526	0.441	0.566	m6A site (Moderate confidence)
187	62090	0.473	0.309	0.634	0.529	m6A site (Low confidence)
188	62117	0.453	0.577	0.659	0.541	m6A site (Low confidence)
189	63408	0.588	0.383	0.502	0.543	m6A site (Low confidence)
190	63424	0.489	0.42	0.598	0.529	m6A site (Low confidence)
191	63535	0.625	0.479	0.518	0.575	m6A site (Moderate confidence)
192	63616	0.677	0.69	0.34	0.542	m6A site (Low confidence)
193	64334	0.724	0.548	0.521	0.634	m6A site (High confidence)
194	64569	0.711	0.76	0.483	0.622	m6A site (High confidence)
195	64648	0.645	0.474	0.554	0.6	m6A site (High confidence)
196	64663	0.579	0.365	0.598	0.576	m6A site (Moderate confidence)
197	66526	0.763	0.679	0.36	0.597	m6A site (Moderate confidence)
198	66614	0.666	0.544	0.484	0.587	m6A site (Moderate confidence)
199	66798	0.605	0.631	0.426	0.535	m6A site (Low confidence)
200	66899	0.574	0.636	0.63	0.599	m6A site (Moderate confidence)
201	67285	0.514	0.525	0.603	0.55	m6A site (Low confidence)
202	67338	0.418	0.599	0.723	0.549	m6A site (Low confidence)
203	67346	0.427	0.515	0.735	0.554	m6A site (Low confidence)
204	67380	0.635	0.503	0.711	0.659	m6A site (High confidence)
205	69463	0.708	0.689	0.294	0.541	m6A site (Low confidence)
206	69587	0.59	0.49	0.508	0.552	m6A site (Low confidence)
207	69975	0.598	0.6	0.478	0.55	m6A site (Low confidence)
208	70713	0.611	0.72	0.47	0.56	m6A site (Moderate confidence)
209	70772	0.597	0.614	0.675	0.629	m6A site (High confidence)
210	70798	0.556	0.496	0.591	0.567	m6A site (Moderate confidence)
211	70980	0.658	0.329	0.518	0.586	m6A site (Moderate confidence)
212	71065	0.616	0.722	0.498	0.574	m6A site (Moderate confidence)
213	71094	0.633	0.753	0.49	0.582	m6A site (Moderate confidence)
214	71683	0.663	0.643	0.398	0.556	m6A site (Low confidence)
215	73761	0.657	0.703	0.516	0.603	m6A site (High confidence)
216	73866	0.723	0.794	0.724	0.727	m6A site (Very high confidence)
217	73921	0.639	0.721	0.664	0.653	m6A site (High confidence)
218	73951	0.641	0.494	0.606	0.619	m6A site (High confidence)
219	74157	0.587	0.639	0.471	0.543	m6A site (Low confidence)
220	74292	0.608	0.466	0.476	0.548	m6A site (Low confidence)
221	74540	0.623	0.741	0.443	0.557	m6A site (Low confidence)
222	75517	0.551	0.595	0.574	0.562	m6A site (Moderate confidence)
223	76848	0.605	0.522	0.551	0.579	m6A site (Moderate confidence)
224	76895	0.65	0.589	0.496	0.585	m6A site (Moderate confidence)
225	77399	0.676	0.596	0.5	0.601	m6A site (High confidence)
226	78166	0.724	0.56	0.431	0.599	m6A site (Moderate confidence)
227	78606	0.566	0.816	0.48	0.544	m6A site (Low confidence)
228	80671	0.473	0.418	0.659	0.545	m6A site (Low confidence)
229	80790	0.699	0.248	0.515	0.603	m6A site (High confidence)
230	80867	0.733	0.503	0.462	0.613	m6A site (High confidence)
231	83631	0.736	0.599	0.309	0.558	m6A site (Moderate confidence)
232	84052	0.617	0.304	0.626	0.605	m6A site (High confidence)
233	84073	0.535	0.647	0.618	0.574	m6A site (Moderate confidence)
234	84104	0.615	0.695	0.605	0.615	m6A site (High confidence)
235	84108	0.531	0.377	0.572	0.54	m6A site (Low confidence)
236	84137	0.628	0.351	0.496	0.561	m6A site (Moderate confidence)
237	84719	0.678	0.47	0.336	0.531	m6A site (Low confidence)
238	84863	0.68	0.718	0.516	0.616	m6A site (High confidence)
239	84947	0.664	0.641	0.569	0.625	m6A site (High confidence)
240	85072	0.615	0.484	0.56	0.586	m6A site (Moderate confidence)
241	85171	0.653	0.178	0.524	0.578	m6A site (Moderate confidence)
242	86610	0.586	0.519	0.492	0.545	m6A site (Low confidence)
243	88144	0.554	0.547	0.545	0.55	m6A site (Low confidence)
244	88156	0.589	0.502	0.593	0.586	m6A site (Moderate confidence)
245	88263	0.527	0.306	0.724	0.595	m6A site (Moderate confidence)
246	88289	0.49	0.406	0.653	0.551	m6A site (Low confidence)
247	88293	0.51	0.499	0.626	0.556	m6A site (Low confidence)
248	88550	0.682	0.626	0.582	0.639	m6A site (High confidence)
249	88584	0.521	0.578	0.609	0.559	m6A site (Moderate confidence)
250	88599	0.736	0.569	0.651	0.694	m6A site (Very high confidence)
251	88661	0.507	0.512	0.754	0.606	m6A site (High confidence)
252	88675	0.386	0.332	0.774	0.538	m6A site (Low confidence)
253	88707	0.514	0.604	0.742	0.61	m6A site (High confidence)
254	88713	0.498	0.75	0.698	0.59	m6A site (Moderate confidence)
255	88751	0.636	0.702	0.587	0.619	m6A site (High confidence)
256	89362	0.711	0.594	0.5	0.62	m6A site (High confidence)
257	89566	0.626	0.529	0.662	0.635	m6A site (High confidence)
258	89637	0.492	0.706	0.734	0.599	m6A site (Moderate confidence)
259	89660	0.459	0.475	0.778	0.587	m6A site (Moderate confidence)
260	89683	0.517	0.536	0.779	0.622	m6A site (High confidence)
261	89708	0.625	0.435	0.748	0.665	m6A site (High confidence)
262	89714	0.638	0.677	0.726	0.675	m6A site (Very high confidence)
263	89811	0.456	0.682	0.652	0.546	m6A site (Low confidence)
264	89943	0.571	0.384	0.515	0.539	m6A site (Low confidence)
265	93067	0.666	0.787	0.406	0.568	m6A site (Moderate confidence)
266	95257	0.661	0.582	0.406	0.555	m6A site (Low confidence)
267	95482	0.65	0.762	0.397	0.554	m6A site (Low confidence)
268	95526	0.65	0.736	0.444	0.572	m6A site (Moderate confidence)
269	95639	0.724	0.678	0.506	0.634	m6A site (High confidence)
270	95702	0.638	0.593	0.448	0.559	m6A site (Moderate confidence)
271	95889	0.735	0.777	0.418	0.61	m6A site (High confidence)
272	95978	0.554	0.691	0.503	0.54	m6A site (Low confidence)
273	96233	0.624	0.416	0.485	0.558	m6A site (Moderate confidence)
274	99988	0.738	0.588	0.489	0.631	m6A site (High confidence)
275	100231	0.676	0.696	0.505	0.608	m6A site (High confidence)
276	102746	0.47	0.418	0.692	0.556	m6A site (Low confidence)
277	102775	0.519	0.706	0.624	0.57	m6A site (Moderate confidence)
278	102827	0.498	0.585	0.609	0.547	m6A site (Low confidence)
279	102911	0.517	0.72	0.583	0.553	m6A site (Low confidence)
280	102939	0.68	0.601	0.549	0.624	m6A site (High confidence)
281	102981	0.588	0.601	0.557	0.576	m6A site (Moderate confidence)
282	103333	0.613	0.296	0.473	0.541	m6A site (Low confidence)
283	103339	0.667	0.622	0.476	0.588	m6A site (Moderate confidence)
284	103526	0.545	0.602	0.525	0.54	m6A site (Low confidence)
285	103594	0.658	0.813	0.532	0.616	m6A site (High confidence)
286	103650	0.61	0.752	0.526	0.583	m6A site (Moderate confidence)
287	104614	0.713	0.619	0.318	0.55	m6A site (Low confidence)
288	105531	0.551	0.513	0.515	0.535	m6A site (Low confidence)
289	105700	0.715	0.53	0.573	0.649	m6A site (High confidence)
290	106353	0.591	0.347	0.512	0.547	m6A site (Low confidence)
291	106428	0.589	0.636	0.585	0.59	m6A site (Moderate confidence)
292	107330	0.654	0.519	0.493	0.583	m6A site (Moderate confidence)
293	108079	0.627	0.662	0.506	0.58	m6A site (Moderate confidence)
294	108156	0.602	0.621	0.454	0.544	m6A site (Low confidence)
295	108994	0.633	0.731	0.595	0.622	m6A site (High confidence)
296	109098	0.668	0.579	0.517	0.603	m6A site (High confidence)
297	110405	0.603	0.696	0.61	0.61	m6A site (High confidence)
298	111460	0.753	0.671	0.221	0.536	m6A site (Low confidence)
299	112443	0.573	0.457	0.597	0.577	m6A site (Moderate confidence)
300	112498	0.557	0.362	0.56	0.548	m6A site (Low confidence)
301	112551	0.649	0.79	0.713	0.682	m6A site (Very high confidence)
302	112618	0.614	0.51	0.625	0.613	m6A site (High confidence)
303	112688	0.637	0.395	0.633	0.623	m6A site (High confidence)
304	112772	0.494	0.496	0.673	0.566	m6A site (Moderate confidence)
305	112803	0.507	0.587	0.611	0.552	m6A site (Low confidence)
306	113271	0.556	0.6	0.664	0.601	m6A site (High confidence)
307	113749	0.6	0.509	0.53	0.567	m6A site (Moderate confidence)
308	113783	0.737	0.708	0.444	0.618	m6A site (High confidence)
309	114152	0.545	0.455	0.532	0.535	m6A site (Low confidence)
310	114176	0.659	0.506	0.47	0.576	m6A site (Moderate confidence)
311	114296	0.611	0.703	0.469	0.559	m6A site (Moderate confidence)
312	115244	0.617	0.299	0.522	0.563	m6A site (Moderate confidence)
313	115286	0.674	0.613	0.529	0.613	m6A site (High confidence)
314	115295	0.658	0.614	0.527	0.603	m6A site (High confidence)
315	115405	0.599	0.472	0.476	0.543	m6A site (Low confidence)
316	115834	0.689	0.732	0.358	0.558	m6A site (Moderate confidence)
317	116133	0.565	0.617	0.533	0.555	m6A site (Low confidence)
318	116159	0.611	0.47	0.567	0.586	m6A site (Moderate confidence)
319	116202	0.525	0.459	0.621	0.56	m6A site (Moderate confidence)
320	116241	0.559	0.517	0.601	0.574	m6A site (Moderate confidence)
321	116270	0.621	0.605	0.579	0.603	m6A site (High confidence)
322	116527	0.496	0.542	0.654	0.562	m6A site (Moderate confidence)
323	116593	0.578	0.766	0.656	0.619	m6A site (High confidence)
324	116629	0.515	0.471	0.634	0.561	m6A site (Moderate confidence)
325	116690	0.541	0.75	0.537	0.55	m6A site (Low confidence)
326	116736	0.67	0.681	0.511	0.607	m6A site (High confidence)
327	117196	0.67	0.547	0.382	0.549	m6A site (Low confidence)
328	117209	0.574	0.699	0.508	0.554	m6A site (Low confidence)
329	117779	0.639	0.57	0.412	0.544	m6A site (Low confidence)
330	117850	0.541	0.558	0.509	0.529	m6A site (Low confidence)
331	117857	0.562	0.662	0.524	0.552	m6A site (Low confidence)
332	117934	0.618	0.522	0.456	0.548	m6A site (Low confidence)
333	117964	0.668	0.577	0.435	0.57	m6A site (Moderate confidence)
334	118923	0.643	0.708	0.518	0.596	m6A site (Moderate confidence)
335	118952	0.587	0.707	0.457	0.541	m6A site (Low confidence)
336	118971	0.777	0.786	0.493	0.663	m6A site (High confidence)
337	119503	0.722	0.685	0.441	0.608	m6A site (High confidence)
338	120505	0.426	0.421	0.717	0.542	m6A site (Low confidence)
339	120521	0.412	0.474	0.702	0.531	m6A site (Low confidence)
340	120605	0.477	0.445	0.67	0.552	m6A site (Low confidence)
341	121222	0.775	0.746	0.569	0.691	m6A site (Very high confidence)
342	121274	0.615	0.632	0.527	0.58	m6A site (Moderate confidence)
343	121313	0.689	0.635	0.523	0.619	m6A site (High confidence)
344	122154	0.728	0.585	0.525	0.64	m6A site (High confidence)
345	122259	0.611	0.526	0.554	0.584	m6A site (Moderate confidence)
346	122292	0.554	0.759	0.492	0.539	m6A site (Low confidence)
347	122327	0.622	0.556	0.531	0.582	m6A site (Moderate confidence)
348	123692	0.462	0.348	0.645	0.53	m6A site (Low confidence)
349	124214	0.568	0.433	0.505	0.536	m6A site (Low confidence)
350	124243	0.685	0.601	0.577	0.637	m6A site (High confidence)
351	124545	0.687	0.349	0.366	0.542	m6A site (Low confidence)
352	124698	0.533	0.647	0.677	0.596	m6A site (Moderate confidence)
353	125729	0.753	0.68	0.289	0.564	m6A site (Moderate confidence)
354	126252	0.595	0.673	0.489	0.557	m6A site (Low confidence)
355	126616	0.647	0.702	0.401	0.551	m6A site (Low confidence)
356	128062	0.479	0.324	0.679	0.551	m6A site (Low confidence)
357	129403	0.404	0.615	0.725	0.543	m6A site (Low confidence)
358	129445	0.666	0.71	0.729	0.693	m6A site (Very high confidence)
359	129655	0.651	0.225	0.593	0.607	m6A site (High confidence)
360	129929	0.66	0.751	0.548	0.62	m6A site (High confidence)
361	131979	0.714	0.619	0.557	0.646	m6A site (High confidence)
362	131989	0.741	0.736	0.508	0.648	m6A site (High confidence)
363	132067	0.675	0.607	0.7	0.681	m6A site (Very high confidence)
364	132165	0.639	0.736	0.659	0.652	m6A site (High confidence)
365	132173	0.51	0.686	0.607	0.558	m6A site (Moderate confidence)
366	133059	0.746	0.618	0.614	0.686	m6A site (Very high confidence)
367	133132	0.657	0.642	0.57	0.621	m6A site (High confidence)
368	133171	0.739	0.569	0.548	0.654	m6A site (High confidence)
369	133478	0.586	0.558	0.718	0.637	m6A site (High confidence)
370	133593	0.539	0.521	0.644	0.58	m6A site (Moderate confidence)
371	134073	0.656	0.754	0.506	0.601	m6A site (High confidence)
372	134335	0.652	0.492	0.413	0.548	m6A site (Low confidence)
373	134989	0.585	0.706	0.665	0.623	m6A site (High confidence)
374	135003	0.604	0.639	0.685	0.638	m6A site (High confidence)
375	135033	0.548	0.455	0.68	0.596	m6A site (Moderate confidence)
376	135073	0.427	0.456	0.68	0.529	m6A site (Low confidence)
377	135128	0.658	0.568	0.604	0.632	m6A site (High confidence)
378	135469	0.569	0.278	0.511	0.531	m6A site (Low confidence)
379	135505	0.608	0.543	0.54	0.577	m6A site (Moderate confidence)
380	135606	0.527	0.241	0.588	0.537	m6A site (Low confidence)
381	137633	0.591	0.697	0.548	0.579	m6A site (Moderate confidence)
382	137722	0.554	0.345	0.61	0.566	m6A site (Moderate confidence)
383	141177	0.707	0.687	0.362	0.568	m6A site (Moderate confidence)
384	141280	0.624	0.647	0.419	0.543	m6A site (Low confidence)
385	141364	0.567	0.539	0.513	0.544	m6A site (Low confidence)
386	141743	0.676	0.609	0.615	0.648	m6A site (High confidence)
387	143132	0.659	0.478	0.59	0.622	m6A site (High confidence)
388	144365	0.701	0.66	0.557	0.641	m6A site (High confidence)
389	144497	0.553	0.62	0.609	0.578	m6A site (Moderate confidence)
390	144531	0.68	0.538	0.6	0.641	m6A site (High confidence)
391	144576	0.588	0.736	0.503	0.561	m6A site (Moderate confidence)
392	145013	0.646	0.714	0.51	0.595	m6A site (Moderate confidence)
393	145264	0.569	0.499	0.651	0.598	m6A site (Moderate confidence)
394	145274	0.603	0.382	0.658	0.614	m6A site (High confidence)
395	145299	0.419	0.497	0.691	0.532	m6A site (Low confidence)
396	145303	0.712	0.603	0.706	0.704	m6A site (Very high confidence)
397	145312	0.464	0.391	0.74	0.57	m6A site (Moderate confidence)
398	145340	0.487	0.718	0.72	0.591	m6A site (Moderate confidence)
399	148296	0.567	0.46	0.566	0.561	m6A site (Moderate confidence)
400	148522	0.757	0.611	0.27	0.554	m6A site (Low confidence)

## Sheet: AL31667.3
Number	Position	Score(binary)	Score(knn)	Score(spectrum)	Score(combined)	Decision
1	127	0.761	0.844	0.536	0.675	m6A site (Very high confidence)
2	301	0.537	0.671	0.529	0.54	m6A site (Low confidence)
3	804	0.69	0.703	0.54	0.63	m6A site (High confidence)
4	829	0.589	0.633	0.643	0.612	m6A site (High confidence)
5	897	0.628	0.64	0.486	0.571	m6A site (Moderate confidence)
6	935	0.695	0.67	0.519	0.623	m6A site (High confidence)
7	1122	0.479	0.576	0.642	0.549	m6A site (Low confidence)
8	1139	0.484	0.771	0.619	0.552	m6A site (Low confidence)
9	1169	0.688	0.676	0.614	0.658	m6A site (High confidence)
10	1182	0.516	0.598	0.56	0.537	m6A site (Low confidence)
11	1415	0.653	0.635	0.662	0.655	m6A site (High confidence)
12	1523	0.698	0.817	0.782	0.737	m6A site (Very high confidence)
13	1598	0.533	0.727	0.66	0.593	m6A site (Moderate confidence)
14	1640	0.511	0.643	0.571	0.541	m6A site (Low confidence)
15	1681	0.649	0.709	0.456	0.574	m6A site (Moderate confidence)
16	1821	0.78	0.692	0.439	0.639	m6A site (High confidence)
17	2005	0.593	0.6	0.546	0.575	m6A site (Moderate confidence)
18	2032	0.579	0.747	0.514	0.561	m6A site (Moderate confidence)
19	2127	0.652	0.706	0.584	0.627	m6A site (High confidence)
20	2639	0.452	0.623	0.706	0.562	m6A site (Moderate confidence)
21	2645	0.449	0.565	0.726	0.566	m6A site (Moderate confidence)
22	2709	0.641	0.72	0.672	0.657	m6A site (High confidence)
23	2769	0.526	0.735	0.606	0.568	m6A site (Moderate confidence)
24	2890	0.7	0.514	0.54	0.627	m6A site (High confidence)
25	3654	0.455	0.627	0.673	0.551	m6A site (Low confidence)
26	3697	0.464	0.685	0.821	0.618	m6A site (High confidence)
27	3802	0.569	0.771	0.665	0.617	m6A site (High confidence)
28	4401	0.512	0.398	0.617	0.548	m6A site (Low confidence)
29	4443	0.615	0.777	0.684	0.65	m6A site (High confidence)
30	4480	0.692	0.733	0.646	0.676	m6A site (Very high confidence)
31	4598	0.64	0.683	0.601	0.626	m6A site (High confidence)
32	4663	0.674	0.6	0.615	0.646	m6A site (High confidence)
33	4696	0.608	0.563	0.596	0.601	m6A site (High confidence)
34	4918	0.61	0.739	0.559	0.596	m6A site (Moderate confidence)
35	4931	0.595	0.729	0.56	0.587	m6A site (Moderate confidence)
36	4949	0.648	0.639	0.537	0.603	m6A site (High confidence)
37	5020	0.672	0.685	0.746	0.702	m6A site (Very high confidence)
38	5074	0.56	0.797	0.705	0.63	m6A site (High confidence)
39	5110	0.675	0.751	0.704	0.69	m6A site (Very high confidence)
40	5140	0.769	0.898	0.711	0.752	m6A site (Very high confidence)
41	5190	0.462	0.671	0.728	0.579	m6A site (Moderate confidence)
42	5204	0.502	0.709	0.723	0.601	m6A site (High confidence)
43	5235	0.492	0.651	0.728	0.594	m6A site (Moderate confidence)
44	5374	0.619	0.831	0.689	0.657	m6A site (High confidence)
45	5379	0.717	0.83	0.685	0.71	m6A site (Very high confidence)
46	5389	0.602	0.793	0.644	0.629	m6A site (High confidence)
47	5432	0.547	0.671	0.564	0.56	m6A site (Moderate confidence)
48	5476	0.612	0.536	0.549	0.583	m6A site (Moderate confidence)
49	5568	0.516	0.424	0.608	0.548	m6A site (Low confidence)
50	5610	0.494	0.633	0.587	0.538	m6A site (Low confidence)
51	5727	0.65	0.616	0.523	0.597	m6A site (Moderate confidence)
52	5761	0.599	0.578	0.516	0.565	m6A site (Moderate confidence)
53	5854	0.657	0.496	0.606	0.628	m6A site (High confidence)
54	5873	0.612	0.615	0.66	0.631	m6A site (High confidence)
55	6263	0.644	0.629	0.687	0.66	m6A site (High confidence)
56	6308	0.683	0.67	0.529	0.621	m6A site (High confidence)
57	6623	0.767	0.614	0.569	0.68	m6A site (Very high confidence)
58	6659	0.736	0.759	0.573	0.672	m6A site (Very high confidence)
59	6957	0.626	0.781	0.557	0.606	m6A site (High confidence)
60	7375	0.7	0.615	0.55	0.635	m6A site (High confidence)
61	7538	0.599	0.758	0.464	0.553	m6A site (Low confidence)
62	7817	0.646	0.579	0.491	0.58	m6A site (Moderate confidence)
63	7821	0.632	0.545	0.566	0.601	m6A site (High confidence)
64	8096	0.602	0.555	0.616	0.605	m6A site (High confidence)
65	8562	0.666	0.785	0.645	0.664	m6A site (High confidence)
66	8589	0.589	0.614	0.71	0.638	m6A site (High confidence)
67	8614	0.405	0.252	0.748	0.534	m6A site (Low confidence)
68	8669	0.679	0.571	0.775	0.712	m6A site (Very high confidence)
69	8700	0.694	0.799	0.583	0.654	m6A site (High confidence)
70	8726	0.724	0.708	0.647	0.693	m6A site (Very high confidence)
71	8766	0.542	0.73	0.577	0.565	m6A site (Moderate confidence)
72	8972	0.555	0.739	0.552	0.563	m6A site (Moderate confidence)
73	9001	0.547	0.607	0.508	0.534	m6A site (Low confidence)
74	9325	0.645	0.586	0.563	0.609	m6A site (High confidence)
75	9586	0.705	0.782	0.646	0.685	m6A site (Very high confidence)
76	9617	0.47	0.629	0.643	0.547	m6A site (Low confidence)
77	10124	0.506	0.58	0.579	0.539	m6A site (Low confidence)
78	10207	0.498	0.64	0.62	0.554	m6A site (Low confidence)
79	10227	0.571	0.602	0.623	0.593	m6A site (Moderate confidence)
80	10251	0.516	0.626	0.625	0.565	m6A site (Moderate confidence)
81	10259	0.505	0.59	0.621	0.556	m6A site (Low confidence)
82	11517	0.559	0.413	0.553	0.549	m6A site (Low confidence)
83	11902	0.633	0.811	0.529	0.6	m6A site (High confidence)
84	12135	0.533	0.475	0.589	0.553	m6A site (Low confidence)
85	12252	0.615	0.557	0.664	0.631	m6A site (High confidence)
86	12306	0.656	0.653	0.632	0.646	m6A site (High confidence)
87	12503	0.708	0.764	0.578	0.659	m6A site (High confidence)
88	12620	0.583	0.272	0.501	0.535	m6A site (Low confidence)
89	12975	0.476	0.538	0.717	0.575	m6A site (Moderate confidence)
90	13755	0.463	0.255	0.693	0.544	m6A site (Low confidence)
91	13760	0.428	0.381	0.709	0.538	m6A site (Low confidence)
92	14244	0.562	0.48	0.552	0.554	m6A site (Low confidence)
93	14405	0.461	0.221	0.692	0.541	m6A site (Low confidence)
94	14440	0.656	0.485	0.699	0.665	m6A site (High confidence)
95	14489	0.436	0.57	0.688	0.543	m6A site (Low confidence)
96	14961	0.752	0.818	0.678	0.726	m6A site (Very high confidence)
97	15075	0.669	0.552	0.622	0.644	m6A site (High confidence)
98	15156	0.624	0.454	0.549	0.585	m6A site (Moderate confidence)
99	15160	0.541	0.484	0.564	0.547	m6A site (Low confidence)
100	15396	0.659	0.361	0.612	0.625	m6A site (High confidence)
101	15566	0.468	0.729	0.654	0.555	m6A site (Low confidence)
102	15614	0.699	0.706	0.623	0.669	m6A site (High confidence)
103	15630	0.721	0.625	0.617	0.674	m6A site (Very high confidence)
104	15689	0.493	0.759	0.686	0.583	m6A site (Moderate confidence)
105	15810	0.657	0.592	0.542	0.608	m6A site (High confidence)
106	16038	0.639	0.382	0.509	0.574	m6A site (Moderate confidence)
107	16528	0.693	0.547	0.332	0.541	m6A site (Low confidence)
108	17279	0.647	0.554	0.5	0.583	m6A site (Moderate confidence)
109	17498	0.688	0.593	0.643	0.665	m6A site (High confidence)
110	17539	0.453	0.571	0.632	0.531	m6A site (Low confidence)
111	17561	0.46	0.495	0.694	0.555	m6A site (Low confidence)
112	17618	0.589	0.555	0.629	0.603	m6A site (High confidence)
113	17801	0.524	0.51	0.615	0.56	m6A site (Moderate confidence)
114	17865	0.583	0.348	0.631	0.59	m6A site (Moderate confidence)
115	17982	0.539	0.682	0.674	0.6	m6A site (High confidence)
116	17989	0.496	0.559	0.674	0.57	m6A site (Moderate confidence)
117	18983	0.702	0.732	0.51	0.626	m6A site (High confidence)
118	19061	0.616	0.472	0.69	0.638	m6A site (High confidence)
119	19672	0.576	0.465	0.608	0.583	m6A site (Moderate confidence)
120	19745	0.496	0.231	0.63	0.537	m6A site (Low confidence)
121	20217	0.561	0.715	0.643	0.601	m6A site (High confidence)
122	21219	0.484	0.612	0.61	0.541	m6A site (Low confidence)
123	21256	0.518	0.436	0.64	0.562	m6A site (Moderate confidence)
124	21360	0.5	0.308	0.597	0.529	m6A site (Low confidence)
125	21481	0.64	0.476	0.668	0.643	m6A site (High confidence)
126	21537	0.548	0.336	0.565	0.544	m6A site (Low confidence)
127	21576	0.489	0.226	0.711	0.565	m6A site (Moderate confidence)
128	21665	0.495	0.661	0.594	0.543	m6A site (Low confidence)
129	21792	0.646	0.436	0.675	0.647	m6A site (High confidence)
130	21798	0.602	0.242	0.7	0.623	m6A site (High confidence)
131	22135	0.593	0.525	0.703	0.634	m6A site (High confidence)
132	22200	0.563	0.536	0.592	0.573	m6A site (Moderate confidence)
133	24252	0.597	0.482	0.526	0.562	m6A site (Moderate confidence)
134	24759	0.55	0.503	0.582	0.561	m6A site (Moderate confidence)
135	25514	0.646	0.549	0.375	0.533	m6A site (Low confidence)
136	25981	0.657	0.636	0.465	0.579	m6A site (Moderate confidence)
137	27608	0.469	0.308	0.678	0.545	m6A site (Low confidence)
138	27617	0.483	0.485	0.655	0.552	m6A site (Low confidence)
139	27912	0.675	0.71	0.38	0.559	m6A site (Moderate confidence)
140	28046	0.711	0.53	0.312	0.542	m6A site (Low confidence)
141	28546	0.639	0.472	0.547	0.594	m6A site (Moderate confidence)
142	28644	0.604	0.489	0.689	0.632	m6A site (High confidence)
143	28845	0.569	0.45	0.544	0.553	m6A site (Low confidence)
144	28931	0.764	0.706	0.587	0.69	m6A site (Very high confidence)
145	28963	0.74	0.717	0.635	0.697	m6A site (Very high confidence)
146	29000	0.697	0.682	0.49	0.613	m6A site (High confidence)
147	29036	0.509	0.58	0.577	0.54	m6A site (Low confidence)
148	29128	0.71	0.646	0.328	0.554	m6A site (Low confidence)
149	33248	0.641	0.723	0.491	0.585	m6A site (Moderate confidence)
150	33360	0.612	0.516	0.425	0.532	m6A site (Low confidence)
151	35083	0.491	0.655	0.795	0.621	m6A site (High confidence)
152	35103	0.618	0.518	0.789	0.681	m6A site (Very high confidence)
153	35109	0.665	0.809	0.777	0.717	m6A site (Very high confidence)
154	35219	0.475	0.306	0.655	0.538	m6A site (Low confidence)
155	35227	0.713	0.692	0.626	0.677	m6A site (Very high confidence)
156	36032	0.709	0.621	0.37	0.569	m6A site (Moderate confidence)
157	36436	0.593	0.564	0.617	0.601	m6A site (High confidence)
158	36494	0.691	0.718	0.722	0.705	m6A site (Very high confidence)
159	36508	0.625	0.516	0.736	0.664	m6A site (High confidence)
160	36515	0.488	0.474	0.748	0.591	m6A site (Moderate confidence)
161	36772	0.69	0.623	0.364	0.556	m6A site (Low confidence)
162	36844	0.638	0.418	0.457	0.555	m6A site (Low confidence)
163	37202	0.63	0.406	0.662	0.631	m6A site (High confidence)
164	37319	0.556	0.619	0.506	0.539	m6A site (Low confidence)
165	37847	0.733	0.447	0.341	0.561	m6A site (Moderate confidence)
166	38022	0.697	0.497	0.302	0.529	m6A site (Low confidence)
167	40365	0.603	0.56	0.758	0.663	m6A site (High confidence)
168	40377	0.537	0.594	0.718	0.612	m6A site (High confidence)
169	40436	0.444	0.658	0.734	0.571	m6A site (Moderate confidence)
170	40473	0.662	0.606	0.709	0.678	m6A site (Very high confidence)
171	40520	0.726	0.69	0.672	0.702	m6A site (Very high confidence)
172	40656	0.722	0.74	0.623	0.683	m6A site (Very high confidence)
173	40833	0.632	0.598	0.407	0.54	m6A site (Low confidence)
174	41342	0.707	0.545	0.568	0.643	m6A site (High confidence)
175	41356	0.529	0.525	0.628	0.568	m6A site (Moderate confidence)
176	41514	0.579	0.599	0.641	0.605	m6A site (High confidence)
177	41569	0.473	0.398	0.695	0.558	m6A site (Moderate confidence)
178	41673	0.56	0.413	0.582	0.561	m6A site (Moderate confidence)
179	41705	0.519	0.48	0.619	0.557	m6A site (Low confidence)
180	41804	0.655	0.634	0.441	0.568	m6A site (Moderate confidence)
181	50964	0.689	0.669	0.348	0.551	m6A site (Low confidence)
182	51629	0.502	0.683	0.577	0.541	m6A site (Low confidence)
183	53435	0.562	0.382	0.525	0.538	m6A site (Low confidence)
184	53973	0.535	0.622	0.627	0.576	m6A site (Moderate confidence)
185	54039	0.559	0.78	0.71	0.63	m6A site (High confidence)
186	54052	0.653	0.58	0.731	0.68	m6A site (Very high confidence)
187	54292	0.695	0.537	0.354	0.55	m6A site (Low confidence)
188	54856	0.686	0.611	0.448	0.587	m6A site (Moderate confidence)
189	54928	0.507	0.453	0.586	0.535	m6A site (Low confidence)
190	55078	0.575	0.386	0.542	0.552	m6A site (Low confidence)
191	55156	0.723	0.472	0.345	0.559	m6A site (Moderate confidence)
192	55616	0.711	0.514	0.451	0.597	m6A site (Moderate confidence)
193	55869	0.74	0.691	0.655	0.703	m6A site (Very high confidence)
194	55878	0.441	0.653	0.678	0.546	m6A site (Low confidence)
195	56917	0.568	0.434	0.625	0.584	m6A site (Moderate confidence)
196	57065	0.602	0.507	0.644	0.614	m6A site (High confidence)
197	58506	0.603	0.728	0.528	0.579	m6A site (Moderate confidence)
198	59104	0.573	0.442	0.493	0.534	m6A site (Low confidence)
199	62977	0.688	0.58	0.308	0.53	m6A site (Low confidence)
200	63315	0.454	0.433	0.768	0.579	m6A site (Moderate confidence)
201	63326	0.689	0.579	0.748	0.707	m6A site (Very high confidence)
202	63380	0.72	0.661	0.803	0.75	m6A site (Very high confidence)
203	63490	0.552	0.628	0.627	0.586	m6A site (Moderate confidence)
204	63498	0.455	0.581	0.646	0.537	m6A site (Low confidence)
205	64103	0.63	0.401	0.423	0.536	m6A site (Low confidence)
206	64184	0.679	0.712	0.505	0.611	m6A site (High confidence)
207	64281	0.59	0.642	0.496	0.555	m6A site (Low confidence)
208	64454	0.514	0.607	0.663	0.578	m6A site (Moderate confidence)
209	64463	0.614	0.537	0.688	0.64	m6A site (High confidence)
210	64501	0.551	0.648	0.622	0.584	m6A site (Moderate confidence)
211	64596	0.686	0.512	0.339	0.539	m6A site (Low confidence)
212	65247	0.69	0.776	0.565	0.644	m6A site (High confidence)
213	65410	0.659	0.6	0.626	0.643	m6A site (High confidence)
214	65555	0.636	0.686	0.596	0.622	m6A site (High confidence)
215	65582	0.565	0.262	0.561	0.548	m6A site (Low confidence)
216	65944	0.518	0.681	0.625	0.569	m6A site (Moderate confidence)
217	65965	0.729	0.829	0.688	0.718	m6A site (Very high confidence)
218	66013	0.591	0.618	0.689	0.631	m6A site (High confidence)
219	66085	0.576	0.536	0.641	0.6	m6A site (High confidence)
220	66209	0.667	0.703	0.591	0.638	m6A site (High confidence)
221	66215	0.721	0.707	0.555	0.654	m6A site (High confidence)
222	66250	0.645	0.756	0.52	0.601	m6A site (High confidence)
223	66739	0.652	0.515	0.43	0.556	m6A site (Low confidence)
224	67222	0.601	0.218	0.479	0.533	m6A site (Low confidence)
225	67227	0.59	0.556	0.456	0.535	m6A site (Low confidence)
226	67301	0.537	0.43	0.545	0.535	m6A site (Low confidence)
227	67667	0.66	0.77	0.598	0.641	m6A site (High confidence)
228	67685	0.654	0.668	0.553	0.614	m6A site (High confidence)
229	68811	0.721	0.613	0.526	0.638	m6A site (High confidence)
230	68908	0.614	0.411	0.433	0.531	m6A site (Low confidence)
231	69029	0.526	0.604	0.757	0.622	m6A site (High confidence)
232	69107	0.46	0.669	0.635	0.54	m6A site (Low confidence)
233	69365	0.735	0.649	0.621	0.685	m6A site (Very high confidence)
234	69459	0.701	0.618	0.562	0.641	m6A site (High confidence)
235	69482	0.586	0.441	0.575	0.574	m6A site (Moderate confidence)
236	70324	0.605	0.695	0.427	0.538	m6A site (Low confidence)
237	70588	0.651	0.685	0.414	0.558	m6A site (Moderate confidence)
238	70594	0.614	0.625	0.452	0.549	m6A site (Low confidence)
239	70694	0.491	0.375	0.634	0.542	m6A site (Low confidence)
240	70801	0.73	0.547	0.451	0.609	m6A site (High confidence)
241	71258	0.641	0.577	0.411	0.545	m6A site (Low confidence)
242	71783	0.641	0.788	0.612	0.637	m6A site (High confidence)
243	72003	0.701	0.598	0.58	0.647	m6A site (High confidence)
244	72129	0.445	0.6	0.643	0.532	m6A site (Low confidence)
245	72969	0.64	0.617	0.628	0.634	m6A site (High confidence)
246	72977	0.473	0.315	0.632	0.529	m6A site (Low confidence)
247	73014	0.65	0.672	0.766	0.697	m6A site (Very high confidence)
248	73099	0.693	0.656	0.771	0.722	m6A site (Very high confidence)
249	73244	0.61	0.516	0.422	0.53	m6A site (Low confidence)
250	74565	0.662	0.587	0.388	0.548	m6A site (Low confidence)
251	75151	0.703	0.644	0.408	0.582	m6A site (Moderate confidence)
252	75593	0.555	0.402	0.598	0.565	m6A site (Moderate confidence)
253	75643	0.692	0.487	0.318	0.532	m6A site (Low confidence)
254	76302	0.621	0.708	0.596	0.615	m6A site (High confidence)
255	76320	0.554	0.468	0.52	0.536	m6A site (Low confidence)
256	76624	0.479	0.321	0.697	0.558	m6A site (Moderate confidence)
257	77110	0.457	0.408	0.653	0.533	m6A site (Low confidence)
258	77137	0.419	0.293	0.714	0.531	m6A site (Low confidence)
259	78337	0.666	0.708	0.456	0.584	m6A site (Moderate confidence)
260	78473	0.777	0.76	0.47	0.653	m6A site (High confidence)
261	78501	0.633	0.626	0.536	0.594	m6A site (Moderate confidence)
262	78723	0.665	0.484	0.589	0.626	m6A site (High confidence)
263	78905	0.588	0.493	0.457	0.531	m6A site (Low confidence)
264	78977	0.628	0.581	0.394	0.532	m6A site (Low confidence)
265	79259	0.736	0.752	0.386	0.596	m6A site (Moderate confidence)
266	79599	0.67	0.453	0.473	0.581	m6A site (Moderate confidence)
267	79837	0.711	0.604	0.448	0.6	m6A site (High confidence)
268	81058	0.574	0.489	0.628	0.591	m6A site (Moderate confidence)
269	81085	0.771	0.781	0.578	0.694	m6A site (Very high confidence)
270	81137	0.646	0.668	0.604	0.63	m6A site (High confidence)
271	81177	0.784	0.641	0.602	0.704	m6A site (Very high confidence)
272	81213	0.578	0.794	0.596	0.596	m6A site (Moderate confidence)
273	81337	0.611	0.675	0.521	0.578	m6A site (Moderate confidence)
274	81346	0.633	0.668	0.526	0.592	m6A site (Moderate confidence)
275	81536	0.66	0.68	0.442	0.574	m6A site (Moderate confidence)
276	81563	0.682	0.778	0.406	0.577	m6A site (Moderate confidence)
277	83241	0.651	0.493	0.379	0.534	m6A site (Low confidence)
278	83431	0.663	0.483	0.5	0.588	m6A site (Moderate confidence)
279	83459	0.611	0.646	0.414	0.533	m6A site (Low confidence)
280	83734	0.585	0.41	0.481	0.535	m6A site (Low confidence)
281	83800	0.697	0.783	0.429	0.594	m6A site (Moderate confidence)
282	84209	0.794	0.592	0.212	0.551	m6A site (Low confidence)
283	84958	0.556	0.666	0.629	0.59	m6A site (Moderate confidence)
284	84965	0.498	0.596	0.61	0.548	m6A site (Low confidence)
285	85359	0.538	0.569	0.584	0.557	m6A site (Low confidence)
286	85366	0.587	0.381	0.576	0.572	m6A site (Moderate confidence)
287	85472	0.765	0.754	0.573	0.688	m6A site (Very high confidence)
288	86119	0.58	0.6	0.685	0.623	m6A site (High confidence)
289	86312	0.719	0.721	0.395	0.589	m6A site (Moderate confidence)
290	87217	0.649	0.611	0.587	0.622	m6A site (High confidence)
291	87246	0.705	0.736	0.733	0.717	m6A site (Very high confidence)
292	87562	0.705	0.688	0.304	0.543	m6A site (Low confidence)
293	87675	0.667	0.504	0.39	0.548	m6A site (Low confidence)
294	94358	0.77	0.598	0.334	0.587	m6A site (Moderate confidence)
295	95939	0.652	0.49	0.411	0.547	m6A site (Low confidence)
296	96398	0.689	0.81	0.627	0.67	m6A site (High confidence)
297	96620	0.742	0.734	0.436	0.619	m6A site (High confidence)
298	96765	0.619	0.481	0.511	0.569	m6A site (Moderate confidence)
299	96858	0.508	0.468	0.61	0.547	m6A site (Low confidence)
300	96870	0.721	0.662	0.581	0.662	m6A site (High confidence)
301	96936	0.741	0.708	0.455	0.625	m6A site (High confidence)
302	99353	0.517	0.507	0.625	0.56	m6A site (Moderate confidence)
303	99690	0.71	0.815	0.734	0.725	m6A site (Very high confidence)
304	99714	0.536	0.36	0.749	0.613	m6A site (High confidence)
305	99773	0.642	0.77	0.567	0.618	m6A site (High confidence)
306	100255	0.593	0.631	0.455	0.54	m6A site (Low confidence)
307	100401	0.582	0.626	0.547	0.57	m6A site (Moderate confidence)
308	100726	0.683	0.552	0.32	0.531	m6A site (Low confidence)
309	101283	0.675	0.649	0.576	0.634	m6A site (High confidence)
310	101302	0.517	0.251	0.626	0.547	m6A site (Low confidence)
311	101362	0.495	0.578	0.713	0.586	m6A site (Moderate confidence)
312	101367	0.606	0.381	0.69	0.628	m6A site (High confidence)
313	101395	0.603	0.594	0.696	0.639	m6A site (High confidence)
314	101635	0.653	0.528	0.634	0.639	m6A site (High confidence)
315	102956	0.68	0.694	0.505	0.61	m6A site (High confidence)
316	102973	0.713	0.773	0.564	0.656	m6A site (High confidence)
317	103092	0.872	0.472	0.93	0.875	m6A site (Very high confidence)
318	103114	0.766	0.342	0.917	0.805	m6A site (Very high confidence)
319	103125	0.409	0.586	0.735	0.548	m6A site (Low confidence)
320	103134	0.746	0.819	0.773	0.761	m6A site (Very high confidence)
321	103185	0.845	0.716	0.929	0.872	m6A site (Very high confidence)
322	103295	0.66	0.64	0.717	0.682	m6A site (Very high confidence)
323	103318	0.819	0.534	0.867	0.824	m6A site (Very high confidence)
324	103575	0.579	0.507	0.484	0.537	m6A site (Low confidence)
325	103732	0.638	0.545	0.615	0.624	m6A site (High confidence)
326	103738	0.812	0.378	0.792	0.782	m6A site (Very high confidence)
327	104109	0.825	0.698	0.7	0.768	m6A site (Very high confidence)
328	104336	0.442	0.429	0.664	0.53	m6A site (Low confidence)
329	104413	0.457	0.546	0.628	0.53	m6A site (Low confidence)
330	104613	0.728	0.532	0.259	0.531	m6A site (Low confidence)
331	108344	0.421	0.702	0.677	0.537	m6A site (Low confidence)
332	109087	0.683	0.673	0.38	0.561	m6A site (Moderate confidence)
333	109220	0.614	0.625	0.526	0.58	m6A site (Moderate confidence)
334	109505	0.576	0.611	0.557	0.57	m6A site (Moderate confidence)
335	109616	0.903	0.699	0.872	0.881	m6A site (Very high confidence)
336	109657	0.563	0.657	0.68	0.614	m6A site (High confidence)
337	109662	0.619	0.584	0.617	0.616	m6A site (High confidence)
338	109748	0.59	0.638	0.625	0.606	m6A site (High confidence)
339	110150	0.591	0.48	0.536	0.563	m6A site (Moderate confidence)
340	111797	0.69	0.572	0.567	0.635	m6A site (High confidence)
341	112358	0.583	0.525	0.619	0.594	m6A site (Moderate confidence)
342	112826	0.665	0.709	0.524	0.611	m6A site (High confidence)
343	112954	0.667	0.78	0.355	0.548	m6A site (Low confidence)
344	113312	0.687	0.74	0.435	0.588	m6A site (Moderate confidence)
345	113321	0.645	0.499	0.481	0.572	m6A site (Moderate confidence)
346	113537	0.699	0.477	0.383	0.561	m6A site (Moderate confidence)
347	114450	0.526	0.622	0.55	0.54	m6A site (Low confidence)
348	114644	0.529	0.575	0.58	0.552	m6A site (Low confidence)
349	114683	0.584	0.534	0.563	0.573	m6A site (Moderate confidence)
350	115787	0.623	0.544	0.439	0.545	m6A site (Low confidence)
351	116407	0.724	0.613	0.387	0.584	m6A site (Moderate confidence)
352	116479	0.594	0.702	0.514	0.567	m6A site (Moderate confidence)
353	116774	0.67	0.528	0.367	0.541	m6A site (Low confidence)
354	117751	0.626	0.688	0.58	0.611	m6A site (High confidence)
355	118014	0.582	0.712	0.681	0.628	m6A site (High confidence)
356	118259	0.727	0.752	0.402	0.598	m6A site (Moderate confidence)
357	118660	0.597	0.617	0.49	0.555	m6A site (Low confidence)
358	119582	0.617	0.58	0.68	0.64	m6A site (High confidence)
359	119611	0.53	0.435	0.678	0.584	m6A site (Moderate confidence)
360	119648	0.909	0.809	0.848	0.879	m6A site (Very high confidence)
361	119665	0.866	0.498	0.866	0.848	m6A site (Very high confidence)
362	119675	0.878	0.743	0.858	0.863	m6A site (Very high confidence)
363	119683	0.798	0.178	0.853	0.789	m6A site (Very high confidence)
364	119843	0.636	0.604	0.677	0.65	m6A site (High confidence)
365	119928	0.643	0.712	0.736	0.683	m6A site (Very high confidence)
366	119937	0.906	0.705	0.895	0.891	m6A site (Very high confidence)
367	119947	0.799	0.498	0.9	0.824	m6A site (Very high confidence)
368	119977	0.55	0.67	0.756	0.638	m6A site (High confidence)
369	119992	0.584	0.464	0.723	0.633	m6A site (High confidence)
370	120095	0.6	0.482	0.491	0.55	m6A site (Low confidence)
371	120213	0.458	0.556	0.676	0.55	m6A site (Low confidence)
372	120223	0.629	0.513	0.664	0.637	m6A site (High confidence)
373	120286	0.885	0.743	0.895	0.882	m6A site (Very high confidence)
374	120326	0.807	0.817	0.89	0.84	m6A site (Very high confidence)
375	120361	0.903	0.588	0.875	0.876	m6A site (Very high confidence)
376	120385	0.863	0.45	0.86	0.841	m6A site (Very high confidence)
377	123440	0.684	0.415	0.662	0.662	m6A site (High confidence)
378	123727	0.69	0.616	0.384	0.563	m6A site (Moderate confidence)
379	124123	0.5	0.502	0.66	0.564	m6A site (Moderate confidence)
380	124167	0.406	0.447	0.713	0.531	m6A site (Low confidence)
381	124272	0.469	0.638	0.642	0.547	m6A site (Low confidence)
382	124665	0.647	0.781	0.457	0.578	m6A site (Moderate confidence)
383	126378	0.595	0.624	0.462	0.543	m6A site (Low confidence)
384	126400	0.715	0.555	0.468	0.608	m6A site (High confidence)
385	126669	0.718	0.588	0.282	0.537	m6A site (Low confidence)
386	126751	0.599	0.541	0.477	0.547	m6A site (Low confidence)
387	126797	0.492	0.45	0.606	0.535	m6A site (Low confidence)
388	127162	0.724	0.697	0.531	0.645	m6A site (High confidence)
389	127184	0.651	0.562	0.545	0.604	m6A site (High confidence)
390	128445	0.646	0.774	0.469	0.581	m6A site (Moderate confidence)
391	128492	0.624	0.642	0.499	0.575	m6A site (Moderate confidence)
392	128685	0.706	0.718	0.534	0.638	m6A site (High confidence)
393	128754	0.704	0.698	0.55	0.642	m6A site (High confidence)
394	128777	0.606	0.62	0.632	0.617	m6A site (High confidence)
395	128803	0.476	0.415	0.69	0.558	m6A site (Moderate confidence)
396	128810	0.486	0.4	0.683	0.56	m6A site (Moderate confidence)
397	128819	0.452	0.432	0.703	0.551	m6A site (Low confidence)
398	128889	0.695	0.638	0.576	0.644	m6A site (High confidence)
399	129283	0.649	0.643	0.597	0.628	m6A site (High confidence)
400	129362	0.692	0.741	0.646	0.676	m6A site (Very high confidence)
401	129770	0.715	0.613	0.454	0.605	m6A site (High confidence)
402	130008	0.714	0.869	0.495	0.634	m6A site (High confidence)
403	130351	0.695	0.773	0.47	0.609	m6A site (High confidence)
404	130415	0.679	0.841	0.51	0.62	m6A site (High confidence)
405	130494	0.622	0.647	0.585	0.608	m6A site (High confidence)
406	130508	0.752	0.762	0.607	0.694	m6A site (Very high confidence)
407	130770	0.635	0.531	0.491	0.572	m6A site (Moderate confidence)
408	131138	0.754	0.66	0.407	0.611	m6A site (High confidence)
409	131632	0.73	0.752	0.54	0.655	m6A site (High confidence)
410	131701	0.503	0.684	0.565	0.537	m6A site (Low confidence)
411	131848	0.625	0.729	0.465	0.566	m6A site (Moderate confidence)
412	131988	0.634	0.711	0.506	0.586	m6A site (Moderate confidence)
413	133123	0.524	0.399	0.578	0.54	m6A site (Low confidence)
414	133234	0.666	0.718	0.508	0.605	m6A site (High confidence)
415	134285	0.738	0.531	0.563	0.658	m6A site (High confidence)
416	134391	0.548	0.237	0.575	0.543	m6A site (Low confidence)
417	134484	0.695	0.753	0.396	0.578	m6A site (Moderate confidence)
418	134756	0.601	0.647	0.535	0.577	m6A site (Moderate confidence)
419	134772	0.681	0.65	0.548	0.626	m6A site (High confidence)
420	137054	0.564	0.439	0.587	0.567	m6A site (Moderate confidence)
421	137236	0.648	0.551	0.469	0.572	m6A site (Moderate confidence)
422	137596	0.717	0.473	0.52	0.626	m6A site (High confidence)
423	137705	0.772	0.724	0.61	0.705	m6A site (Very high confidence)
424	137754	0.616	0.591	0.506	0.571	m6A site (Moderate confidence)
425	137963	0.626	0.543	0.493	0.569	m6A site (Moderate confidence)
426	138143	0.561	0.639	0.56	0.564	m6A site (Moderate confidence)
427	138149	0.561	0.581	0.584	0.571	m6A site (Moderate confidence)
428	138153	0.62	0.773	0.595	0.617	m6A site (High confidence)
429	138357	0.753	0.736	0.532	0.664	m6A site (High confidence)
430	138446	0.543	0.26	0.586	0.546	m6A site (Low confidence)
431	138526	0.663	0.554	0.489	0.588	m6A site (Moderate confidence)
432	140281	0.593	0.487	0.53	0.562	m6A site (Moderate confidence)
433	140301	0.645	0.346	0.515	0.578	m6A site (Moderate confidence)
434	140410	0.666	0.702	0.517	0.608	m6A site (High confidence)
435	141091	0.602	0.6	0.546	0.579	m6A site (Moderate confidence)
436	141224	0.685	0.62	0.328	0.539	m6A site (Low confidence)
437	141820	0.637	0.515	0.557	0.598	m6A site (Moderate confidence)
438	141885	0.628	0.532	0.522	0.581	m6A site (Moderate confidence)
439	141962	0.565	0.581	0.508	0.543	m6A site (Low confidence)
440	142163	0.633	0.638	0.478	0.571	m6A site (Moderate confidence)
441	142693	0.608	0.646	0.555	0.589	m6A site (Moderate confidence)
442	143842	0.582	0.494	0.555	0.567	m6A site (Moderate confidence)
443	143875	0.658	0.599	0.605	0.634	m6A site (High confidence)
444	143906	0.546	0.597	0.516	0.537	m6A site (Low confidence)
445	143963	0.681	0.56	0.562	0.627	m6A site (High confidence)
446	144178	0.59	0.716	0.671	0.629	m6A site (High confidence)
447	144633	0.614	0.695	0.593	0.61	m6A site (High confidence)
448	145001	0.572	0.681	0.546	0.567	m6A site (Moderate confidence)
449	145563	0.624	0.699	0.431	0.551	m6A site (Low confidence)
450	146532	0.653	0.577	0.426	0.558	m6A site (Moderate confidence)
451	149012	0.635	0.796	0.57	0.617	m6A site (High confidence)
452	149056	0.639	0.775	0.634	0.644	m6A site (High confidence)
453	149152	0.599	0.605	0.547	0.578	m6A site (Moderate confidence)
454	149247	0.552	0.582	0.542	0.549	m6A site (Low confidence)
455	149548	0.602	0.504	0.442	0.533	m6A site (Low confidence)
456	149567	0.657	0.52	0.397	0.546	m6A site (Low confidence)
457	149692	0.6	0.704	0.585	0.599	m6A site (Moderate confidence)
458	149750	0.698	0.78	0.543	0.64	m6A site (High confidence)
459	149816	0.66	0.681	0.574	0.626	m6A site (High confidence)
460	149874	0.519	0.518	0.586	0.546	m6A site (Low confidence)
461	150145	0.484	0.62	0.678	0.568	m6A site (Moderate confidence)
462	150177	0.732	0.751	0.664	0.706	m6A site (Very high confidence)
463	150213	0.548	0.711	0.697	0.616	m6A site (High confidence)
464	150588	0.655	0.682	0.426	0.565	m6A site (Moderate confidence)
465	152014	0.713	0.616	0.54	0.639	m6A site (High confidence)
466	152147	0.537	0.52	0.54	0.537	m6A site (Low confidence)
467	152511	0.477	0.397	0.679	0.554	m6A site (Low confidence)
468	152596	0.613	0.783	0.707	0.659	m6A site (High confidence)
469	152635	0.761	0.848	0.665	0.727	m6A site (Very high confidence)
470	152777	0.56	0.575	0.527	0.547	m6A site (Low confidence)
471	153486	0.723	0.593	0.348	0.566	m6A site (Moderate confidence)
472	153706	0.613	0.615	0.435	0.542	m6A site (Low confidence)
473	154780	0.534	0.699	0.588	0.564	m6A site (Moderate confidence)
474	155382	0.732	0.598	0.425	0.602	m6A site (High confidence)
475	156621	0.721	0.663	0.615	0.676	m6A site (Very high confidence)
476	157205	0.488	0.637	0.619	0.547	m6A site (Low confidence)
477	157280	0.73	0.738	0.674	0.708	m6A site (Very high confidence)
478	157421	0.458	0.443	0.662	0.539	m6A site (Low confidence)
479	157825	0.761	0.81	0.458	0.642	m6A site (High confidence)

## Sheet: AC103591.3
Number	Position	Score(binary)	Score(knn)	Score(spectrum)	Score(combined)	Decision
1	238	0.451	0.609	0.644	0.536	m6A site (Low confidence)
2	274	0.645	0.71	0.757	0.693	m6A site (Very high confidence)
3	332	0.384	0.527	0.752	0.538	m6A site (Low confidence)
4	339	0.47	0.337	0.72	0.563	m6A site (Moderate confidence)
5	345	0.508	0.556	0.712	0.592	m6A site (Moderate confidence)
6	607	0.603	0.61	0.79	0.678	m6A site (Very high confidence)
7	661	0.426	0.597	0.757	0.567	m6A site (Moderate confidence)
8	697	0.764	0.819	0.693	0.738	m6A site (Very high confidence)
9	900	0.618	0.589	0.504	0.571	m6A site (Moderate confidence)
10	5559	0.699	0.629	0.34	0.552	m6A site (Low confidence)
11	5722	0.624	0.679	0.501	0.578	m6A site (Moderate confidence)
12	5746	0.601	0.604	0.474	0.55	m6A site (Low confidence)
13	5818	0.644	0.559	0.507	0.585	m6A site (Moderate confidence)
14	5830	0.61	0.613	0.476	0.556	m6A site (Low confidence)
15	5859	0.642	0.776	0.503	0.593	m6A site (Moderate confidence)
16	5944	0.67	0.565	0.425	0.566	m6A site (Moderate confidence)
17	5975	0.703	0.66	0.405	0.582	m6A site (Moderate confidence)
18	6003	0.635	0.662	0.473	0.571	m6A site (Moderate confidence)
19	6087	0.587	0.735	0.602	0.6	m6A site (High confidence)
20	6177	0.592	0.644	0.474	0.547	m6A site (Low confidence)
21	6353	0.738	0.641	0.459	0.622	m6A site (High confidence)
22	6616	0.609	0.584	0.434	0.538	m6A site (Low confidence)
23	6635	0.641	0.641	0.419	0.552	m6A site (Low confidence)
24	6814	0.668	0.586	0.367	0.544	m6A site (Low confidence)
25	7563	0.609	0.595	0.418	0.532	m6A site (Low confidence)
26	7661	0.599	0.507	0.508	0.558	m6A site (Moderate confidence)
27	8147	0.637	0.712	0.582	0.619	m6A site (High confidence)
28	8183	0.557	0.573	0.549	0.555	m6A site (Low confidence)
29	8232	0.622	0.543	0.545	0.587	m6A site (Moderate confidence)
30	8268	0.622	0.756	0.555	0.601	m6A site (High confidence)
31	8304	0.597	0.418	0.528	0.56	m6A site (Moderate confidence)
32	8539	0.653	0.569	0.426	0.558	m6A site (Moderate confidence)
33	8824	0.655	0.628	0.532	0.604	m6A site (High confidence)
34	8832	0.622	0.706	0.54	0.593	m6A site (Moderate confidence)
35	8922	0.581	0.497	0.682	0.617	m6A site (High confidence)
36	9010	0.648	0.751	0.679	0.666	m6A site (High confidence)
37	9032	0.684	0.644	0.588	0.643	m6A site (High confidence)
38	9052	0.55	0.655	0.505	0.537	m6A site (Low confidence)
39	9130	0.628	0.788	0.426	0.555	m6A site (Low confidence)
40	9957	0.616	0.555	0.446	0.545	m6A site (Low confidence)
41	12241	0.788	0.7	0.348	0.608	m6A site (High confidence)
42	12250	0.675	0.584	0.344	0.538	m6A site (Low confidence)
43	13010	0.626	0.582	0.441	0.55	m6A site (Low confidence)
44	13594	0.628	0.567	0.498	0.573	m6A site (Moderate confidence)
45	13819	0.59	0.536	0.491	0.548	m6A site (Low confidence)
46	14642	0.6	0.51	0.454	0.537	m6A site (Low confidence)
47	14715	0.58	0.607	0.457	0.532	m6A site (Low confidence)
48	15667	0.578	0.581	0.529	0.559	m6A site (Moderate confidence)
49	15821	0.465	0.391	0.702	0.556	m6A site (Low confidence)
50	15851	0.599	0.432	0.696	0.63	m6A site (High confidence)
51	15895	0.659	0.682	0.696	0.675	m6A site (Very high confidence)
52	15936	0.595	0.595	0.543	0.574	m6A site (Moderate confidence)
53	16277	0.606	0.427	0.623	0.604	m6A site (High confidence)
54	16370	0.46	0.485	0.642	0.534	m6A site (Low confidence)
55	17929	0.731	0.535	0.287	0.543	m6A site (Low confidence)
56	19878	0.589	0.458	0.492	0.543	m6A site (Low confidence)
57	19917	0.582	0.501	0.488	0.54	m6A site (Low confidence)
58	20031	0.801	0.835	0.372	0.631	m6A site (High confidence)
59	20816	0.683	0.684	0.424	0.579	m6A site (Moderate confidence)
60	21589	0.634	0.705	0.464	0.57	m6A site (Moderate confidence)
61	21683	0.685	0.621	0.332	0.541	m6A site (Low confidence)
62	22947	0.738	0.648	0.54	0.654	m6A site (High confidence)
63	23063	0.547	0.359	0.65	0.579	m6A site (Moderate confidence)
64	23097	0.494	0.591	0.6	0.541	m6A site (Low confidence)
65	23114	0.694	0.679	0.614	0.661	m6A site (High confidence)
66	23145	0.494	0.399	0.691	0.568	m6A site (Moderate confidence)
67	23255	0.54	0.692	0.657	0.595	m6A site (Moderate confidence)
68	23333	0.453	0.678	0.663	0.548	m6A site (Low confidence)
69	23348	0.701	0.73	0.68	0.694	m6A site (Very high confidence)
70	24924	0.508	0.595	0.582	0.542	m6A site (Low confidence)
71	25039	0.641	0.456	0.406	0.538	m6A site (Low confidence)
72	25132	0.706	0.581	0.434	0.591	m6A site (Moderate confidence)
73	27956	0.67	0.543	0.472	0.584	m6A site (Moderate confidence)
74	29736	0.666	0.685	0.386	0.555	m6A site (Low confidence)
75	31223	0.743	0.541	0.542	0.653	m6A site (High confidence)
76	31776	0.713	0.675	0.417	0.593	m6A site (Moderate confidence)
77	32641	0.663	0.366	0.448	0.562	m6A site (Moderate confidence)
78	33244	0.614	0.596	0.482	0.56	m6A site (Moderate confidence)
79	33272	0.631	0.583	0.524	0.586	m6A site (Moderate confidence)
80	33299	0.681	0.44	0.664	0.662	m6A site (High confidence)
81	33575	0.705	0.655	0.374	0.57	m6A site (Moderate confidence)
82	34434	0.671	0.402	0.39	0.545	m6A site (Low confidence)
83	35058	0.737	0.546	0.333	0.566	m6A site (Moderate confidence)
84	35098	0.596	0.491	0.459	0.536	m6A site (Low confidence)
85	35260	0.577	0.667	0.611	0.595	m6A site (Moderate confidence)
86	35279	0.587	0.525	0.542	0.565	m6A site (Moderate confidence)
87	35308	0.627	0.575	0.504	0.575	m6A site (Moderate confidence)
88	35399	0.712	0.624	0.502	0.623	m6A site (High confidence)
89	36459	0.641	0.573	0.607	0.624	m6A site (High confidence)
90	36581	0.685	0.729	0.564	0.638	m6A site (High confidence)
91	36765	0.61	0.308	0.59	0.587	m6A site (Moderate confidence)
92	36773	0.539	0.489	0.597	0.559	m6A site (Moderate confidence)
93	36856	0.544	0.556	0.524	0.537	m6A site (Low confidence)
94	36927	0.702	0.519	0.407	0.575	m6A site (Moderate confidence)
95	37180	0.624	0.532	0.492	0.566	m6A site (Moderate confidence)
96	38125	0.701	0.704	0.353	0.562	m6A site (Moderate confidence)
97	38741	0.489	0.575	0.591	0.534	m6A site (Low confidence)
98	39419	0.597	0.656	0.579	0.593	m6A site (Moderate confidence)
99	40099	0.482	0.453	0.639	0.543	m6A site (Low confidence)
100	40103	0.699	0.706	0.627	0.67	m6A site (High confidence)
101	40876	0.631	0.703	0.417	0.549	m6A site (Low confidence)
102	42454	0.728	0.581	0.539	0.645	m6A site (High confidence)
103	42742	0.686	0.668	0.307	0.533	m6A site (Low confidence)
104	43506	0.582	0.522	0.534	0.559	m6A site (Moderate confidence)
105	43594	0.634	0.709	0.457	0.567	m6A site (Moderate confidence)
106	44952	0.638	0.387	0.581	0.603	m6A site (High confidence)
107	45647	0.639	0.749	0.666	0.655	m6A site (High confidence)
108	45733	0.7	0.557	0.669	0.68	m6A site (Very high confidence)
109	45739	0.546	0.658	0.672	0.602	m6A site (High confidence)
110	45817	0.687	0.74	0.649	0.674	m6A site (Very high confidence)
111	46146	0.697	0.865	0.509	0.63	m6A site (High confidence)
112	46250	0.753	0.834	0.544	0.673	m6A site (Very high confidence)
113	46349	0.59	0.714	0.589	0.596	m6A site (Moderate confidence)
114	46503	0.543	0.36	0.581	0.549	m6A site (Low confidence)
115	46611	0.749	0.796	0.519	0.659	m6A site (High confidence)
116	47470	0.605	0.59	0.555	0.584	m6A site (Moderate confidence)
117	48405	0.659	0.567	0.659	0.655	m6A site (High confidence)
118	48740	0.568	0.506	0.648	0.597	m6A site (Moderate confidence)
119	48757	0.434	0.368	0.705	0.539	m6A site (Low confidence)
120	48803	0.462	0.563	0.674	0.552	m6A site (Low confidence)
121	48809	0.532	0.421	0.711	0.598	m6A site (Moderate confidence)
122	49462	0.697	0.609	0.335	0.548	m6A site (Low confidence)
123	50007	0.73	0.548	0.319	0.556	m6A site (Low confidence)
124	50333	0.762	0.486	0.247	0.542	m6A site (Low confidence)
125	50669	0.545	0.625	0.549	0.551	m6A site (Low confidence)
126	50736	0.558	0.605	0.56	0.561	m6A site (Moderate confidence)
127	50782	0.626	0.335	0.536	0.576	m6A site (Moderate confidence)
128	51193	0.715	0.657	0.596	0.664	m6A site (High confidence)
129	51267	0.555	0.729	0.58	0.574	m6A site (Moderate confidence)
130	51310	0.462	0.691	0.663	0.554	m6A site (Low confidence)
131	51419	0.561	0.486	0.598	0.572	m6A site (Moderate confidence)
132	52103	0.522	0.495	0.583	0.545	m6A site (Low confidence)
133	52523	0.675	0.528	0.502	0.598	m6A site (Moderate confidence)
134	52607	0.578	0.458	0.563	0.566	m6A site (Moderate confidence)
135	52636	0.678	0.499	0.526	0.608	m6A site (High confidence)
136	52665	0.68	0.609	0.337	0.539	m6A site (Low confidence)
137	53713	0.62	0.663	0.43	0.546	m6A site (Low confidence)
138	54013	0.697	0.777	0.327	0.553	m6A site (Low confidence)
139	54080	0.687	0.678	0.511	0.616	m6A site (High confidence)
140	55196	0.732	0.624	0.246	0.532	m6A site (Low confidence)
141	56445	0.732	0.655	0.373	0.585	m6A site (Moderate confidence)
142	56578	0.611	0.651	0.605	0.611	m6A site (High confidence)
143	56621	0.627	0.755	0.5	0.582	m6A site (Moderate confidence)
144	56704	0.584	0.356	0.513	0.544	m6A site (Low confidence)
145	58185	0.673	0.626	0.713	0.686	m6A site (Very high confidence)
146	58204	0.654	0.47	0.632	0.636	m6A site (High confidence)
147	58223	0.53	0.556	0.626	0.57	m6A site (Moderate confidence)
148	58259	0.359	0.49	0.776	0.532	m6A site (Low confidence)
149	58298	0.565	0.689	0.669	0.612	m6A site (High confidence)
150	58303	0.595	0.649	0.657	0.622	m6A site (High confidence)
151	58315	0.532	0.362	0.65	0.571	m6A site (Moderate confidence)
152	58367	0.479	0.19	0.672	0.542	m6A site (Low confidence)
153	58447	0.55	0.447	0.592	0.562	m6A site (Moderate confidence)
154	58570	0.611	0.642	0.647	0.626	m6A site (High confidence)
155	58765	0.667	0.423	0.499	0.588	m6A site (Moderate confidence)
156	58798	0.693	0.737	0.588	0.653	m6A site (High confidence)
157	64353	0.59	0.603	0.54	0.57	m6A site (Moderate confidence)
158	64374	0.547	0.343	0.56	0.542	m6A site (Low confidence)
159	64383	0.65	0.472	0.549	0.6	m6A site (High confidence)
160	65517	0.589	0.731	0.512	0.565	m6A site (Moderate confidence)
161	65532	0.577	0.327	0.528	0.545	m6A site (Low confidence)
162	65541	0.667	0.769	0.497	0.604	m6A site (High confidence)
163	66445	0.558	0.657	0.571	0.568	m6A site (Moderate confidence)
164	66526	0.644	0.333	0.555	0.593	m6A site (Moderate confidence)
165	76788	0.623	0.738	0.498	0.579	m6A site (Moderate confidence)
166	76963	0.706	0.708	0.303	0.545	m6A site (Low confidence)
167	77139	0.689	0.524	0.369	0.552	m6A site (Low confidence)
168	79125	0.557	0.579	0.612	0.58	m6A site (Moderate confidence)
169	80805	0.607	0.665	0.572	0.596	m6A site (Moderate confidence)
170	80844	0.638	0.524	0.523	0.586	m6A site (Moderate confidence)
171	82254	0.647	0.43	0.495	0.575	m6A site (Moderate confidence)
172	86032	0.671	0.513	0.408	0.558	m6A site (Moderate confidence)
173	88125	0.747	0.694	0.494	0.643	m6A site (High confidence)
174	94255	0.729	0.852	0.392	0.6	m6A site (High confidence)
175	94540	0.684	0.411	0.456	0.579	m6A site (Moderate confidence)
176	94577	0.745	0.767	0.46	0.632	m6A site (High confidence)
177	99060	0.753	0.665	0.378	0.598	m6A site (Moderate confidence)
178	99521	0.638	0.329	0.481	0.56	m6A site (Moderate confidence)
179	99609	0.617	0.611	0.423	0.539	m6A site (Low confidence)
180	99703	0.663	0.638	0.37	0.545	m6A site (Low confidence)
181	100593	0.62	0.774	0.429	0.551	m6A site (Low confidence)
182	101885	0.641	0.628	0.511	0.588	m6A site (Moderate confidence)
183	101990	0.492	0.495	0.59	0.531	m6A site (Low confidence)
184	101995	0.685	0.687	0.599	0.651	m6A site (High confidence)
185	102040	0.515	0.354	0.648	0.56	m6A site (Moderate confidence)
186	102052	0.53	0.512	0.664	0.582	m6A site (Moderate confidence)
187	102061	0.441	0.601	0.665	0.539	m6A site (Low confidence)
188	102434	0.409	0.283	0.743	0.536	m6A site (Low confidence)
189	102461	0.564	0.5	0.745	0.633	m6A site (High confidence)
190	102480	0.393	0.604	0.759	0.549	m6A site (Low confidence)
191	102510	0.492	0.438	0.755	0.594	m6A site (Moderate confidence)
192	102525	0.688	0.506	0.683	0.677	m6A site (Very high confidence)
193	103134	0.728	0.838	0.361	0.587	m6A site (Moderate confidence)
194	103326	0.612	0.58	0.425	0.535	m6A site (Low confidence)
195	103833	0.695	0.601	0.416	0.579	m6A site (Moderate confidence)
196	103954	0.677	0.64	0.625	0.654	m6A site (High confidence)
197	104522	0.586	0.526	0.58	0.58	m6A site (Moderate confidence)
198	104603	0.627	0.569	0.465	0.559	m6A site (Moderate confidence)
199	104640	0.68	0.782	0.508	0.616	m6A site (High confidence)
200	104699	0.661	0.686	0.513	0.603	m6A site (High confidence)
201	104773	0.691	0.772	0.338	0.554	m6A site (Low confidence)
202	105342	0.646	0.572	0.416	0.55	m6A site (Low confidence)
203	105686	0.611	0.557	0.511	0.568	m6A site (Moderate confidence)
204	105717	0.649	0.588	0.5	0.586	m6A site (Moderate confidence)
205	105824	0.658	0.73	0.394	0.556	m6A site (Low confidence)
206	106157	0.529	0.526	0.532	0.53	m6A site (Low confidence)
207	106974	0.514	0.578	0.581	0.544	m6A site (Low confidence)
208	107427	0.591	0.526	0.46	0.535	m6A site (Low confidence)
209	107976	0.56	0.576	0.617	0.583	m6A site (Moderate confidence)
210	108000	0.572	0.601	0.713	0.63	m6A site (High confidence)
211	108028	0.574	0.642	0.596	0.586	m6A site (Moderate confidence)
212	108125	0.602	0.584	0.436	0.535	m6A site (Low confidence)
213	108722	0.572	0.725	0.507	0.553	m6A site (Low confidence)
214	108730	0.639	0.562	0.631	0.632	m6A site (High confidence)
215	108749	0.582	0.503	0.626	0.595	m6A site (Moderate confidence)
216	109245	0.602	0.534	0.5	0.558	m6A site (Moderate confidence)
217	112420	0.644	0.671	0.38	0.539	m6A site (Low confidence)
218	112621	0.657	0.403	0.476	0.572	m6A site (Moderate confidence)
219	112645	0.62	0.542	0.505	0.57	m6A site (Moderate confidence)
220	112820	0.624	0.6	0.624	0.623	m6A site (High confidence)
221	112965	0.549	0.57	0.579	0.562	m6A site (Moderate confidence)
222	113402	0.569	0.678	0.523	0.556	m6A site (Low confidence)
223	113445	0.55	0.656	0.499	0.535	m6A site (Low confidence)
224	113895	0.681	0.707	0.462	0.595	m6A site (Moderate confidence)
225	115340	0.724	0.527	0.296	0.542	m6A site (Low confidence)
226	117395	0.735	0.554	0.403	0.593	m6A site (Moderate confidence)
227	118397	0.64	0.654	0.392	0.541	m6A site (Low confidence)
228	125905	0.68	0.541	0.404	0.562	m6A site (Moderate confidence)
229	127119	0.621	0.678	0.494	0.573	m6A site (Moderate confidence)
230	128156	0.618	0.692	0.481	0.567	m6A site (Moderate confidence)
231	128580	0.598	0.468	0.531	0.564	m6A site (Moderate confidence)
232	128586	0.603	0.477	0.52	0.563	m6A site (Moderate confidence)
233	128646	0.68	0.764	0.524	0.622	m6A site (High confidence)
234	129397	0.615	0.417	0.594	0.596	m6A site (Moderate confidence)
235	129474	0.683	0.607	0.493	0.603	m6A site (High confidence)
236	129932	0.701	0.766	0.35	0.563	m6A site (Moderate confidence)
237	135703	0.665	0.654	0.45	0.579	m6A site (Moderate confidence)
238	136945	0.78	0.124	0.802	0.756	m6A site (Very high confidence)
239	136978	0.866	0.669	0.842	0.847	m6A site (Very high confidence)
240	137117	0.758	0.709	0.268	0.56	m6A site (Moderate confidence)
241	138143	0.67	0.328	0.569	0.612	m6A site (High confidence)
242	140351	0.744	0.691	0.362	0.588	m6A site (Moderate confidence)
243	140418	0.721	0.685	0.359	0.574	m6A site (Moderate confidence)
244	143523	0.857	0.32	0.717	0.774	m6A site (Very high confidence)
245	144776	0.657	0.645	0.388	0.549	m6A site (Low confidence)
246	144855	0.63	0.646	0.445	0.556	m6A site (Low confidence)
247	148089	0.669	0.63	0.515	0.605	m6A site (High confidence)

[truncated: 3 more sheets: TSPOAP1-AS1, ABALON, ADPGK-AS1]
